# Supplementary material for: ﻿A new phylogeny of Rumex (Polygonaceae) adds evolutionary context to the diversity of reproductive systems present in the genus
Source: PhytoKeys. 2022 Aug 5;204:57–72. doi: 10.3897/phytokeys.204.85256 (PMC9848933; doi:10.3897/phytokeys.204.85256)
Supplement: Supplementary material 1 — Aligned Data Matrix [file phytokeys-204-057_article-85256__-s001.fasta]

>T370
?????????CAAATTGAC-TTAT?TATACTCCTGAC-TATGAACCACAT-GACCATGATATCTTGGCAGCATTTCGAGTAACTCCTCAACCTGGAGTTCCACCAGAAGAAGCAGGGGCCGCGGTAGCTGCCGAATCTTCTACTGGTACATGGACAACTGTGTGGACCGAT-GG??TTACCAGCCTTGATCGTTACAAAGGACGATGCTACCACATCGAGCCTGTTCCTGGAGAAGAAAGTCAGTTTATTGCTTATGTAGCTTACCCATTAGACCTTTTTGAAGAAGGTTCTGTTACTAACATGTTTACTTCCATTGTGGGTAATGT-ATTTGGATTCAAAGCCCTGCGTGCTTTACGTTTGGAGGATTTGCGAATCCCTCCGGCTTATACGAAAACTTTCCAAGGCCCGCCTCAGGGTATCCAAGTTGAG????????????????????????????????????????????????????????????????????????????????????????????????????????????????ATTGATTTAAATGGAAAGAAGCAATACCCAATTTTTT---GTT-CTATATGAGC-GGGTTGGTATT-GCTCCTTTCCATTTAAT---------AT------TTTA----------------TGTTATAAGTTATAAT--TATCAGTTTTC-----TTCCCTA----TTTTGTGAATTATTAT--------------TCATATTTTT-TTTTATTTTAA-------------------------------TAA-AAATCCGGT----TTTA----------AGTGATGA------AGTGTAATT-------------------------------------------------------------------------------------------------------------------------------------------------------------------------------------------------TTTAA--TTTTTTTTAATCCT------------------------------TTTCAAGGAAG---------GAAC----ATAGGGGCGGATGTAGCCAAG?G?TCTAACTAATTATCCGCTTTTTT-TGTTAAC-GGTTCAAATAAAAATTGGGCCTCT-TCTTCATTGACTCT-TCTTTCACAAGGGTATCCGAGTAGAAAAGTTTTTCTCT-----------------------TATCACAAGTCTTGTGATGTAAT-GTATG-ATGTAAATG-ATACATGAATAGCT----GCAAGGAGTACTCTTACTCATTTGAATTGAATGATTTCCAATACATA----TAATCTTAC-TAAGA---ACATACAAAGTCTTCTTTTCAAGCTACAGAAAATTTCGGGACCTAGATAA--------CATACTCTTTACGCCTTTTTAATTGACATAGACCCCTATTTTCGACTAAAATGAGTGGCTGGTGCGTAGGGAATGGTCGGGATAGCTCAGTTGGTAGAGCAG??????????????????????
>T372
TAAAGAATACAAATTGAC-TTAT-TATACTCCTGAC-TATGAACCACAT-GACCATGATATCTTGGCAGCATTTCGAGTAACTCCTCAACCTGGAGTTCCACCAGAAGAAGCAGGGGCCGCGGTAGCTGCCGAATCTTCTACTGGTACATGGACAACTGTGTGGACCGAT-GGGCTTACCAGCCTTGATCGTTACAAAGGACGATGCTACCACATCGAGCCTGTTCCTGGAGAAGAAAGTCAGTTTATTGCTTATGTAGCTTACCCATTAGACCTTTTTGAAGAAGGTTCTGTTACTAACATGTTTACTTCCATTGTGGGTAATGT-ATTTGGATTCAAAGCCCTGCGTGCTTTACGTTTGGAGGATTTGCGAATCCCTCCGGCTTATACGAAAACTTTCCAAGGCCCGCCTCATGGTATCCAAGTTGAGCGAGATAAATTGAACAAATATGGACGTCCCCTATTGGGATGTACTATTAAAC-CGAAATTGGGATTG?CCGCTA??????????????????????????????????????ATTGATTTAAATGGAAAGGAGCAATACCCAATTTTTT---GTT-CTATATGAGC-GGGTTGGTATT-GCTCCTTTCCATTTAAT---------AT------TTTA----------------TGTTATAAGTTATAAT--TATCAGTTTTC-----TTCCCTA----TTTTGTGAATTATTAT--------------TCATATTTTT-TTTTATTTTAA-------------------------------TAA-AAATCCGGT----TTTA----------AGTGATGA------AGTGTAATT-------------------------------------------------------------------------------------------------------------------------------------------------------------------------------------------------TTTAA--TTTTTTTTAATCCT------------------------------TTTCAAGGAAG---------GAAC----ATAGGGGCGGATGTAGCCAAGTG?????????????TCCGCTTTTTT-TGTTAAC-GGTTCAAATAAAAATTGGGCCTCT-TCTTCATTGACTCT-TCTTTCACAAGGGTATCCGAGTAGAAAAGTTTTTCTCT-----------------------TATCACAAGTCTTGTGATGTAAT-GTATG-ATGTAAATG-ATACATGAATAGCT----GCAAGGAGTACTCTTACTCATTTGAATTGAATGATTTCCAATACATA----TAATCTTAC-TAAGA---ACATACAAAGTCTTCTTTTCAAGCTACAGAAAATTTCGGGACCTAGATAA--------CATACTCTTTACGCCTTTTTAATTGACATAGACCCCTATTTTCGACTAAAATGAGTAGCTGGTGCGTAGGGAATGGTCGGGATAGCTCAGTTGGTAGAGCAGAGGACTGAAAATCCTCGTGTCA
>T363
TA-AGAATAC?AATTGAC-TTAT-TATACTCCTGAC-TATGAACCACAT-GACCATGATATCTTGGCAGCATTTCGAGTAACTCCTCAACCTGGAGTTCCACCAGAAGAAGCAGGGGCCGCGGTAGCTGCCGAATCTTCTACTGGTACATGGACAACTGTGTGGACCGAT-GGGCTTACCAGCCTTGATCGTTACAAAGGACGATGCTACCACATCGAGCCTGTTCCTGGAGAAGAAAGTCAGTTTATTGCTTATGTAGCTTACCCATTAGACCTTTTTGAAGAAGGTTCTGTTACTAACATGTTTACTTCCATTGTGGGTAATGT-ATTTGGATTCAAAGCCCTGCGTGCTTTACGTTTGGAGGATTTGCGAATCCCTCCGGCTTATACGAAAACTTTCCAAGGCCCGCCTCATGGTATCCAAGTTGAGCGAGATAAATTGAACAAATATGGACGTCCCCTATTGGGATGTACTATTAAAC-CGAAATTGGGATTGTCCGCTAAGAACTACGGCCGAGCAGTTTATGAATGTCTTCGCGGT?TTGATTTAAATGGAAAGGAGCAATACCCAATTTTTT---GTT-CTATATGAGC-GGGTTGGTATT-GCTCCTTTCCATTTAAT---------AT------TTTA----------------TGTTATAAGTTATAAT--TATCAGTTTTC-----TTCCCTA----TTTTGTGAATTATTAT--------------TCATATTTTT-TTTTATTTTAA-------------------------------TAA-AAATCCGGT----TTTA----------AGTGATGA------AGTGTAATT-------------------------------------------------------------------------------------------------------------------------------------------------------------------------------------------------TTTAA--TTTTTTTTAATCCT------------------------------TTTCAAGGAAG---------GAAC----ATAGGGGCGGA????????????CTCTAACTAATTATCCGCTTTTTT-TGTTAAC-GGTTCAAATAAAAATTGGGCCTCT-TCTTCATTGACTCT-TCTTTCACAAGGGTATCCGAGTAGAAAAGTTTTTCTCT-----------------------TATCACAAGTCTTGTGATGTAAT-GTATGGATGTAAATG-ATACATGAATAGCT----GCAAGGAG?ACTCTTACTCATTTGAATTGAATGATTTCCAATACATATAATC???????????????????????????????????????????????????????????????????????????????????????????????????????????????????????????????????????????????????????????????????????????????????????????????????????
>T229
?????AATACAAATTGAC-TTAT-TATACTCCTGAC-TATGAACCACAT-GACCATGATATCTTGGCAGCATTTCGAGTAACTCCTCAACCTGGAGTTCCACCAGAAGAAGCAGGGGCCGCGGTAGCTGCCGAATCTTCTACTGGTACATGGACAACTGTGTGGACCGAT-GGGCTTACCAGCCTTGATCGTTACAAAGGACGATGCTACCACATCGAGCCTGTTCCTGGAGAAGAAAGTCAGTTTATTGCTTATGTAGCTTACCCATTAGACCTTTTTGAAGAAGGTTCTGTTACTAACATGTTTACTTCCATTGTGGGTAATGT-ATTTGGATTCAAAGCCCTGCGTGCTTTACGTTTGGAGGATTTGCGAATCCCTCCGGCTTATACGAAAACTTTCCAAGGCCCGCCTCATGGTATCCAAGTTGAGCGAGATAAATTGAACAAATATGGACGTCCCCTATTGGGATGTACTATTAAAC-CGAAATTGGGATTGTCCGCTAAGAACTACGGCCGAGCAGTTTATGAATGTCTTCG????ATTGATTTAAATGGAAAGAAGCAATACCCAATTTTTT---GTT-CTATATGAGC-GGGTTGGTATT-GCTCCTTTCCATTTAAT---------AT------TTTA----------------TGTTATAAGTTATAAT--TATCAGTTTTC-----TTCCCTA----TTTTGTGAATTATTAT--------------TCATATTTTT-TTTTATTTTAA-------------------------------TAA-AAATCCGGT----TTTA----------AGTGATGA--------------------------------------------------------------------------------------------------------------------------------------------------------------------------------------------------------------AGTGTAA-----TTTTTAATTTT------------------------------TTTTAATCCTT????????????????????????????????????????CTCTAACTAATTATCCGCTTTTTT-TGTTAAC-GGTTCAAATAAAAATTGGGCCTCT-TCTTCATTGACTCT-TCTTTCACAAGGGTATCCGAGTAGAAAAGTTTTTCTCT-----------------------TATCACAAGTCTTGTGATGTAAT-GTATG-ATGTAAATG-ATACATGAATAGCT----GCAAGGAGTACTCTTACTCATTTGAATTGAATGATTTCCAATACATA----TAATCTTAC-TAAGA---ACATACAAAGTCTTCTTTTCAAGCTACAGAAAATTTCGGGACCTAGATAA--------CATACTCTTTACGCCTTTTTAATTGACATAGACCCCTATTTTCGACTAAAATGAGTAGCTGGTGCGTAGGGAATGGTCGGGATAGCTCAGTTGGTAGAGCAGAGGACTGAAAATCCTCGTGTC?
>T371
T?AAGAATACAAATTGAC-TTAT-TATACTCCTGAC-TATGAACCCCAT-GACCATGATATCTTGGCAGCATTTCGAGTAACTCCTCAACCTGGAGTTCCAGCAGAAGAAGCAGGGGCCGCGGTAGCTGCCGAATCTTCTACTGGTACATGGACAACTGTGTGGACCGAA?GGACTTACCAGCCTTGATCGTTACAAAGGACGATGCTACCACATCGAGCCTGTTCCTGGAGAAGAAAGTCAGTTTATTGCTTATGTAGCTTACCCATTAGACCTTTTTGAAGAAGGTTCTGTTACTAACATGTTTACTTCC?TTGTGGGTAATGT-ATTTGGGTTCAAAGCCCTGCGTGCTTTACGTTTGGAGGATTTGCGAATCCCTCC?G???????????????????????????????????????????????????????????????????????????????????????????????????????????????????????????????????????????????????????????????T??A?TT-------AAAGGAGCAATAACCAATTTCTT---GTT-CTAT-TGAGC-GGGTTGGTATT-GCTCCTTTA------AT---------TTTTCTATTTTC----------------TGTTATGAG------T--TATAAGTTTTC-----TTCCCCA----TAA---------------------------TTCAATTT-G-------TTTGA------A------------------------TAATGAATCCATT----TTTA----------AGTGATGATTGGATGTTGTATTT-------------------------------------------------------------------------------------------------------------------------------------------------------------------------------------TGAGTTAGTGAGTGTAT--GTAATTTGAATCAT------------------------------TTTCAAGTAAG---------GAAC----ATAGGGGCGGATGTAGCCAAGTGCTCTAACTAATTATCCGCTTTTTT-TGTTAAC-GGTTCAAATAAAAATTGGGTCTCT-TCCTCATTGACTCT-TCTTTCACAAAGGTATCCGAGCATAAAAGTTTTTCTCT-----------------------TATCACAAGTCTT-----GTGAT-GTATGAAGGTAAATG-ATACATGAGCAGCT----GCAAGGAGTACTCTTACTCAT-----TTGAATGATTCCCAATACATATCATTACTCTTACATAAGA---ACATACAAAGTCTTCTTTTCAAGCTACAGGAAATTCCGGGGCC???????????????????????????????????????????????????????????????????????????????????????????????????????????????????????????????????????????
>T106
TA-AGAATATAAATTGAC-TTAT-TATACTCCTGAC-TATGAACCCCAT-GACCATGATATCTTGGCAGCATTTCGAGTAACTCCTCAACCTGGAGTTCCACCAGAAGAAGCAGGGGCCGCGGTAGCTGCCGAATCTTCTACTGGTACATGGACAACTGTGTGGACCGAT-GGACTTACCAGCCTTGATCGTTACAAAGGACGATGCTACAGCATCGAGCCTGTTCCTGGAGAAGAAAATCAATTTATTGCTTATGTAGCTTACCCATTAGACCTTTTTGAAGAAGGTTCTGTTACTAACATGTTTACTTCCATTGTGGGTAATGT-ATTTGGGTTCAAAGCCCTGCGTGCTCTACGTTTGGAGGATTTGCGAATCCCTCCTGCTTATACGAAAACTTTCCAAGGCCCGCCTCATGGTATCCAAGTTGAGAGAGATAAATTGAACAAATACGGACGTCCCCTATTGGGATGTACTATTAAAC-CGAAATTGGGGTTGTCCGCTAAGAACTACGGTCGAGCAGTTTATGAATGTCTTC????????????????????????????????????????????????????????????????????????????????????????????????????????????????????????????????????????????????????????????????????????????????????????????????????????????????????????????????????????????????????????????????????????????????????????????????????????????????????????????????????????????????????????????????????????????????????????????????????????????????????????????????????????????????????????????????????????????????????????????????????????????????????????????????????????????????????????????????????????????????????????????????????????????????????????????????ACTAATTATCCTCTTTTTT-TGTTAAC-GGTTCAAATCAAAATTGGGTCTCT----------------TCCTCCACAAAGGTATTCGAGCAGAAAATTTTTGATCT-----------------------TATCAACAGTATT----------------------AATT-ATACATGAAACGCTTTGAGCAAGGAGTACTC-CACTCAT-----TTGAATGATCCCCAATACATATCATTACTCGTAC-TAAGACTTACATACAAAGTCTTCTTTTCAAGATCCAGGAAATTCCGGGGCCTAGATAAGACTTTGTAATACCCTTT-CACCTTTTTAATTGACATAGACCCCAGTTTTCTAATAAAATGAGT-GATGATGCGTAGGGAATGGTCGGGATAGCTCAGTTGGTAGAGCAGAGGACTGAAAATCCTCGTGT??
>T368
TA-AGAATACAAATTGAC-TTAT-TATACTCCTGAC-TATGAACCCCAT-GACCATGATATCTTGGCAGCATTTCGAGTAACTCCTCAACCTGGAGTTCCACCAGAAGAAGCAGGGGCCGCGGTAGCTGCCGAATCTTCTACTGGTACATGGACAACTGTGTGGACCGAT-GGA?TTACCAGCCTTGATCGTTACAAAGGACGATGCTACCACATCGAGCCTGTTCCTGGAGAAGAAAGTCAGTTTATTGCTTATGTAGCTTACCCATTAGACCTTTTTGAAGAAGGTTCTGTTACTAACATGTTTACTTCC?TTGTGGGTAATGT-ATTTGGGTTCAAAGCCCTGCGTGCTCTACGTTTGGAGGATTTGCGAATCCCTCCTGCTTATACTAA?ACTTTCCAAGGCCC??????????????????????????????????????????????????????????????????????????????????????????????????????????????????????????????????????TTT?ATT-------AAAGGAGCAATAACCAATTTCTT---GTT-CTAT-TGAGC-GGGTTGGTATT-GCTCCTTTA------AT---------ATATA---TTTA-------------------------------T--TATAAGTTTTC-----TTACCCA----TTT---------------------------TAAAATTGGA-------TTTGA------A------------------------TAATGAATACATT----TTTA----------AGTGATGATTGGATGTTGTATTT-------------------------------------------------------------------------------------------------------------------------------------------------------------------------------------TTAATTAGTGAGTGTAA------TTTGAATCAT------------------------------TTTCAAGTCAG---------GAACATAGATAGGGGCGGATGTAGCCAAGTGCTCTAACTAATTATCATCTTTTTT-TGTTAAC-GGTTCAAA--AAAATTGGGTCTCT-TCTTCATTGACTCT-TCTTTCACAAAGGTATCCGAGCATAAAAGTTTTTCTCT-----------------------TATCACAA----T-----GTGAT-GTATG-ATGTAAATGAATACATGAGCAGCT----GCAAGGAGTACTCTTACTCAT-----TTAAATGATTCCCAATACATATCATTACTCTTAC-TAAGA---ACATACAAAGTCTTCTTTTCAAGCTACAGGAAATTCCGGGGCCTAGATAAGATTTTGTCATACCCTTTACGCCTTTTTAATTGACATAGACCCCTATTTTCTAGTAAAATGAGTAGCTGA??????????????????????????????????????????????????????????????
>T204
TAAAGAATACAAATTGAC-TTAT-TATACTCCTGAC-TATGAACCCCAT-GACCATGATATCTTGGCAGCATTTCGCGTAACTCCTCAACCTGGAGTTCCACCAGAAGAAGCAGGGGCCGCGGTAGCTGCCGAATCTTCTACTGGTACATGGACAACTGTGTGGACCGAT-GGACTTACCAGCCTTGATCGTTACAAAGGACGATGCTACCACATCGAGCCTGTTCCTGGAGAAGAAAATCAATTTATTGCTTATGTAGCTTACCCATTAGACCTTTTTGAAGAAGGTTCTGTTACTAACATGTTTACTTCCATTGTGGGTAATGT-ATTTGGGTTCAAAGCTCTGCGTGCTCTACGTTTGGAGGATTTGCGAATCCCTCCTGCTTATACGAAAACTTTCCAAGGCCCGCCTCATGGTATCCAAGTTGAGAGAGATAAATTGAACAAATATGGACGTCCCCTATTGGGATGTACTATTAAAC-CGAAATTGGGGTT?TCCGCTAAGAACTAC????????????????????????????????????????????????????????????????????????????????????????????????????????????????????????????????????????????????????????????????????????????????????????????????????????????????????????????????????????????????????????????????????????????????????????????????????????????????????????????????????????????????????????????????????????????????????????????????????????????????????????????????????????????????????????????????????????????????????????????????????????????????????????????????????????????????????????????????????????????????????????????????????????????????????????????????????????????????????TCTCTACTAATTATCCTCTTTGTT-TGTTAAC-GGTTCAAATCAAAATTGGGTCTCT-TACTCATTTACTCT-TCTTTCACAAAGGCATCCGAGCAGAAAAGTTTTTCTAT-----------------------TATCACAAGTCTT-----GTGAT-GTATG-ATGTAAATG-ATACATGAGCAGCTTTGAGCAAGGAGTACTCTTACTCAT-----TTGAATGATTCCCAATACATATCATTACTCTTAC-TAAGA---ACATACAAAGTCTTCCTTTCAAGATACAGGAAATTCCGGGGCCTAGATAAGACTTTGTCATACCCTTT-CGCCTTTTTAATTGTCATAGACCCCTGTTTTATAGTAAAATGAGTAGATGATGCGTAGGGAATGGTCGGGATAGCTCAGTTGGTAGAGCAGAGGACTGAAAATCCTCGTGTCC
>T205
TAAAGAATACAAATTGAC-TTAT-TATACTCCTGAC-TATGAACCCCAT-GACCATGATATCTTGGCAGCATTTCGCGTAACTCCTCAACCTGGAGTTCCACCAGAAGAAGCAGGGGCCGCGGTAGCTGCCGAATCTTCTACTGGTACATGGACAACTGTGTGGACCGAT-GGACTTACCAGCCTTGATCGTTACAAAGGACGATGCTACCACATCGAGCCTGTTCCTGGAGAAGAAAATCAATTTATTGCTTATGTAGCTTACCCATTAGACCTTTTTGAAGAAGGTTCTGTTACTAACATGTTTACTTCCATTGTGGGTAATGT-ATTTGGGTTCAAAGCCCTGCGTGCTCTACGTTTGGAGGATTTGCGAATCCCTCCTGCTTATACGAAAACTTTCCAAGGCCCGCCTCATGGTATCCAAGTTGAGAGAGATAAATTGAACAAATATGGACGTCCCCTATTGGGATGTACTATTAAAC-CGAAATTGGGGTT?TCCGCTAAGAA????????????????????????????????????????????????????????????????????????????????????????????????????????????????????????????????????????????????????????????????????????????????????????????????????????????????????????????????????????????????????????????????????????????????????????????????????????????????????????????????????????????????????????????????????????????????????????????????????????????????????????????????????????????????????????????????????????????????????????????????????????????????????????????????????????????????????????????????????????????????????????????????????????????????????????????????????????????????????????TCTCTACTAATTATCCTCTTTGTT-TGTTAAC-GGTTCAAATCAAAATTGGGTCTCT-TACTCATTTACTCT-TCTTTCACAAAGGCATCCGAGCAGAAAAGTTTTTCTAT-----------------------TATCACAAGTCTT-----GTGAT-GTATG-ATGTAAATG-ATACATGAGCAGCTTTGAGCAAGGAGTACTCTTACTCAT-----TTGAATGATTCCCAATACATATCATTACTCTTAC-TAAGA---ACATACAAAGTCTTCCTTTCAAGATACAGGAAATTCCGGGGCCTAGATAAGACTTTGTCATACCCTTT-CGCCTTTTTAATTTACATAGACCCCTGTTTTCTAGTAAAATGAGTAGATGATGCGTAGGGAATGGTCGGGATAGCTCAGTTGGTAGAGCAGAGGACTGAAAATCCTCGTG???
>T206
TAAAGAATACAAATTGAC-TTAT-TATACTCCTGAC-TATGAACCCCAT-GACCATGATATCTTGGCAGCATTTCGCGTAACTCCTCAACCTGGAGTTCCACCAGAAGAAGCAGGGGCCGCGGTAGCTGCCGAATCTTCTACTGGTACATGGACAACTGTGTGGACCGAT-GGACTTACCAGCCTTGATCGTTACAAAGGACGATGCTACCACATCGAGCCTGTTCCTGGAGAAGAAAATCAATTTATTGCTTATGTAGCTTACCCATTAGACCTTTTTGAAGAAGGTTCTGTTACTAACATGTTTACTTCCATTGTGGGTAATGT-ATTTGGGTTCAAAGCCCTGCGTGCTCTACGTTTGGAGGATTTGCGAATCCCTCCTGCTTATACGAAAACTTTCCAAGGCCCGCCTCATGGTATCCAAGTTGAGAGAGATAAATTGAACAAATATGGACGTCCCCTATTGGGATGTACTATTAAAC-CGAAATTGGGGTT?TCCGCTAAGAACTAC-?CCGAGCA???????????????????????????????????????????????????????????????????????????????????????????????????????????????????????????????????????????????????????????????????????????????????????????????????????????????????????????????????????????????????????????????????????????????????????????????????????????????????????????????????????????????????????????????????????????????????????????????????????????????????????????????????????????????????????????????????????????????????????????????????????????????????????????????????????????????????????????????????????????????????????????????????????????????????????????????????????????TCTCTACTAATTATCCTCTTTGTT-TGTTAAC-GGTTCAAATAAAAATTGGGTCTCT-TACTCATTTACTCT-TCTTTCACAAAGGCATCCGAGCAGAAAAGTTTTTCTAT-----------------------TATCACAAGTCTT-----GTGAT-GTATG-ATGTAAATG-ATACATGAGCAGCTTTGAGCAAGGAGTACTCTTACTCAT-----TTGAATGATTCCCAATACATATCATTACTCTTAC-TAAGA---ACATACAAAGTCTTCCTTTCAAGATACAGGAAATTCCGGGGCCTAGATAAGACTTTGTCATACCCTTT-CGCCTTTTTAATTGACATAGACCCCTGTTTTCTAGTAAAATGAGTAGATGATGCGTAGGGAATGGTCGGGATAGCTCAGTTGGTAGAGCAGAGGACTGAAAATCCTCGTGTCA
>T207
TAAAGAATACAAATTGAC-TTAT-TATACTCCTGAC-TATGAACCCCAT-GACCATGATATCTTGGCAGCATTTCGCGTAACTCCTCAACCTGGAGTTCCACCAGAAGAAGCAGGGGCCGCGGTAGCTGCCGAATCTTCTACTGGTACATGGACAACTGTGTGGACCGAT-GGACTTACCAGCCTTGATCGTTACAAAGGACGATGCTACCACATCGAGCCTGTTCCTGGAGAAGAAAATCAATTTATTGCTTATGTAGCTTACCCATTAGACCTTTTTGAAGAAGGTTCTGTTACTAACATGTTTACTTCCATTGTGGGTAATGT-ATTTGGGTTCAAAGCCCTGCGTGCTCTACGTTTGGAGGATTTGCGAATCCCTCCTGCTTATACGAAAACTTTCCAAGGCCCGCCTCATGGTATCCAAGTTGAGAGAGATAAATTGAACAAATATGGACGTCCCCTATTGGGATGTACTATTAAAC-CGAAATTGGGGTT?TCCGCTAAGAACTAC??????????????????????????????????????????????????????????????????????GTT-CTAT-CGAGC-GGGTTGGTATT-GCTCCTTTAATTAAAATTTTTATTATATATA---TATT----TT-AT--------GTTATGAG------T--CATAAGTTTTC-----TTCCCCA----TAA---------------------------AAAAAATGT--------TTTAA------G------------------------TGATGA--------------------------GTGATGATTGAATGTTGTATTTTTTTATATTTATGGACGCATTCGCATTTTTTTAATTTCTACCCTATACGCTTTCTTTGTTGTTTTGGTTTTTGGGGAAATTTTTTGTTTCATAGTCATTTATATTCATAGAGAGAAAGATTTCAAATTTTTGTAAAAGAAAAAAATGAATATAAAAAATTAAGTAAAAAAATGATGAATAGTGAGTTAGTGAGTGTAA------TTTGAATCATTTAGTGAGTGTAATTTGAATCATTTTCAAGTTTCAAGTAAG---------GAAC----GTAGGGGCGGATGTAGCCAA???TCTCTACTAATTATCCTCTTTGTT-TGTTAAC-GGTTCAAATAAAAATTGGGTCTCT-TACTCATTTACTCT-TCTTTCACAAAGGCATCCGAGCAGAAAAGTTTTTCTAT-----------------------TATCACAAGTCTT-----GTGAT-GTATG-ATGTAAATG-ATACATGAGCAGCTTTGAGCAAGGAGTACTCTTACTCAT-----TTGAATGATTCCCAATACATATCATTACTCTTAC-TAAGA---ACATACAAAGTCTTCCTTTCAAGATACAGGAAATTCCGGGGCCTAGATAAGACTTTGTCATACCCTTT-CGCCTTTTTAATTGACATAGACCCCTGTTTTCTAGTAAAATGAGTAGATGATGCGTAGGGAATGGTCGGGATAGCTCAGTTGGTAGAGCAGAGGACTGAAAATCCTCGTG???
>T208
TAAAGAATACAAATTGAC-TTAT-TATACTCCTGAC-TATGAACCCCAT-GACCATGATATCTTGGCAGCATTTCGCGTAACTCCTCAACCTGGAGTTCCACCAGAAGAAGCAGGGGCCGCGGTAGCTGCCGAATCTTCTACTGGTACATGGACAACTGTGTGGACCGAT-GGACTTACCAGCCTTGATCGTTACAAAGGACGATGCTACCACATCGAGCCTGTTCCTGGAGAAGAAAATCAATTTATTGCTTATGTAGCTTACCCATTAGACCTTTTTGAAGAAGGTTCTGTTACTAACATGTTTACTTCCATTGTGGGTAATGT-ATTTGGGTTCAAAGCCCTGCGTGCTCTACGTTTGGAGGATTTGCGAATCCCTCCTGCTTATACGAAAACTTTCCAAGGCCCGCCTCATGGTATCCAAGTTGAGAGAGATAAATTGAACAAATATGGACGTCCCCTATTGGGATGTACTATTAAAC-CTAAATTGGGGTT?TCCGCTA????????????????????????????????????????????????????????????????????????????????????????????????????????????????????????????????????????????????????????????????????????????????????????????????????????????????????????????????????????????????????????????????????????????????????????????????????????????????????????????????????????????????????????????????????????????????????????????????????????????????????????????????????????????????????????????????????????????????????????????????????????????????????????????????????????????????????????????????????????????????????????????????????????????????????????????????????????????????????????????TCTCTACTAATTATCCTCTTTGTT-TGTTAAC-GGTTCAAATCAAAATTGGGTCTCT-TACTCATTTACTCT-TCTTTCACAAAGGCATCCGAGCAGAAAAGTTTTTCTAT-----------------------TATCACAAGTCTT-----GTGAT-GTATG-ATGTAAATG-ATACATGAGCAGCTTTGAGCAAGGAGTACTCTTACTCAT-----TTGAATGATTCCCAATACATATCATTACTCTTAC-TAAGA---ACATACAAAGTCTTCCTTTCAAGATACAGGAAATTCCGGGGCCTAGATAAGACTTTGTCATACCCTTT-CGCCTTTTTAATTGACATAGACCCCTGTTTTCTAGTAAAATGAGTAGATGATGCGTAGGGAATGGTCGGGATAGCTCAGTTGGTAGAGCAGAGGACTGAAAATCCTCGTG???
>T366
???AGAA?ACAAATTGAC-TTAT-TATACTCCTGAC-TATGAACCCCAT-GACCATGATATCTTGGCAGCATTTCGAGTAACTCCTCAACCTGGAGTTCCACCAGAAGAAGCAGGGGCCGCGGTAGCTGCCGAATCTTCTACTGGTACATGGACAACTGTGTGGACCGA?GGGACTTACCAGCCTTGATCGTTACAAAGGACGATGCTACCACATCGAGCCTGTTCCTGGAGAAGAAAGTCAGTTTATTGCTTATGTAGCTTACCCATTAGACCTTTTTGAAGAAGGTTCTGTTACTAACATGTTTACTTCCATTGTGGGTAATGT-ATTTGGGTTCAAAGCCCTGCGTGCTCTACGTTTGGAGGATTTGCGAATCCCTCCTGCTTATACGAAAACTTTCCAAGGCCCGCCTCA?GGTATCCAAGTTGAAAGAGATAAATTGAACAAATATGGACGTCCCCTATTGGGA?GTACTATTA?AC-C?AAATTGGGGTTGTCCGCTAAGAACTACGGCCG?????????????????????????TTTAATT-------AAAGGAGCAATAACCAATTTCTT---GTT-CTAT-TGAGC-GGGTTGGTATT-GCTCCTTTA------AT---------ATATA---TTTA-------------------------------T--TATAAGTTTTC-----TTACCCA----TTT---------------------------TAAAATTGGA-------TTTGA------A------------------------TAATGAATACCTT----TTTA----------AGTGATGATTGGATGTTGTATTT-------------------------------------------------------------------------------------------------------------------------------------------------------------------------------------TGAGTTAGTGAGTGTAA------TTTGAATCAT------------------------------TTTCAAGTCAG---------GAACATAGATAGGGGCGGATGTAGCCAAGTGCTCTAACTAATTATCATCTTTTTT-TGTTAAC-GGTTCAAA--AAAATTGGGTCTCT-TCTTCATTGACTCT-TCTTTCACAAAGGTATCCGAGCATAAAAGTTTTTCTCT-----------------------TATCACAAGTCTT-----GTGAT-GTATG-ATGTAAATG-ATACATGAGCAGCT----GCAAGGAGTACTCTTACTCAT-----TTAAATGATTCCCAATACATATCATTACTCTTAC-TAAGA---ACATACAAAGTCTTCTTTTC??????????????????????????????????????????????????????????????????????????????????????????????????????????????????????????????????????????????????????????????????
>T169
?????????????TTGAC-TTAT-TATACTCCTGAC-TATG??C?CCAT-GACCATGATATCTTGGCAGCATTTCGAGTAACTCCTCAACCTGGAGTTCCACCAGAAGAAGCAGGGGCCGCGGTAGCTGCCGAATCTTCTAC?GGTACATGGACAACTGTGTGGACCGAT-GGGCTTACCAGCCTTGATCGTTACAAAGGACGATGCTACCACATCGAGCCTGTTCCTGGAGAAGAAAGTCAGTTTATTGCTTATGTAGCTTACCCATTAGACCTTTTTGAAGAAGGTTCTGTTACTAACATGTTTACTTCCATTGTGGGTAATGT-ATTTGGGTTCAAAGCCCTGCGTGCTCTACGTTTGGAGGATTTGCGAATCCCTCCTGCTTATACGAAAACTTTCCAAGGCCCGCCTCATGGTATCCAAGTTGAGAGAGATAAATTGAACAAATATGGACGTCCCCTATTGGGATGTACTATTAAAC-CGAAATTGGGATTGTCCGCTAAGAACTACGGCCGAGCAGTTTATGAATGTCTTCG?????TTGATT-------TAAGGAGCAATAACCAATTTCTT---GTT-CTATATGAGT-GGGTTGGTATT-GCTCCTTTAAATTTTAAATTTGT---ATAAA---TTTG----TATAAATTTGTATGTTATGAG------T--TAGAAGTTTTC-----TTCCCCA----TTTTTTGAATTATTATTCATATTTTATTAATAAAATATGA------AATTAA-------------------------------TAAAAATCCAGTTTAGTTTTA----------AGTGATGA------ACTGTAATT-------------------------------------------------------------------------------------------------------------------------------------------------------------------------------------------------TTTAA--ATTTTTTGAATCCT-----------------------TTTCAATTTTCAAGTAAG---------GAAC----ATAGGGGCGGATGTAGCCAAGT???TCTACTAATTATCAGCTTTTTT-TGTTAAC-GGTTCAAATAAAAATTGGGTCTCT-TCTTCATTGACTCT-TCTTTCACAAAGGTATCCGAGCAGAAAAGTTTTTCTCTTATTCTCT---------------TATCACAAGTCTT-----GTGAT-GTATG-ATGTAAATG-ATACATGAGCAGCT----GCAAAGAGTACTCTTATTCAT-----TTGAATGATTCCCAATACATATCATTACTCTTAC-TAAGA---ACATACAAAGTCTTCTTTTCAAGCTACAGAAAATTTCGGGGCCTAGATAA--------TATACCCTTTACGGCTTTTTAATTGACATAGACCCCTATTTTCGACTAAAATGAGTAGCTGGTGCGTAGGGCATGGTCGGGATAGCTCAGTTGGTAGAGCAGAGGACTGAAAATCCTCGTGTC?
>T180
????????ACAAATTGAC-TTAT-TATACTCCTGAC-TATGAACCCCAT-GACCATGATATCTTGGCAGCATTTCGAGTAACTCCTCAACCTGGAGTTCCACCAGAAGAAGCAGGGGCCGCGGTAGCTGCCGAATCTTCTACTGGTACATGGACAACTGTGTGGACCGAT-GGACTTACCAGCCTTGATCGTTACAAAGGACGATGCTACCACATCGAGCCTGTTCCTGGAGAAGAAAGTCAGTTTATTGCTTATGTAGCTTACCCATTAGACCTTTTTGAAGAAGGTTCTGTTACTAACATGTTTACTTCCATTGTGGGTAATGT-ATTTGGGTTCAAAGCCCTGCGTGCTTTACGTTTGGAGGATTTGCGAATCCCTCCTGCTTATACGAAAACTTTCCAAGGCCCACCTCATGGTATCCAAGTTGAGAGAGATAAATTGAACAAATATGGACGTCCCCTATTGGGATGTACTATTAAAC-CGAAATTGGGGTTGTCTGCTAAGAACTACGGCCGAGCAGTTTATGAATGTCTTC?????TAAAATT-------AAAGGAGCAATAACCAATTTCTT---GTT-CTAT-TGAGC-GGGTTGGTATT-GCTCCTTTA------AT---------TCTTATATTTTA----------------TGTTATGAG------TTATATAAGTTTTC-----TTCCCCA----TAA---------------------------TTCAATTT-G-------TTTGA------A------------------------TAATGG----ATT----TTTA----------AGTGATGATTGGATGTTGTATTT-------------------------------------------------------------------------------------------------------------------------------------------------------------------------------------TGAGTTAGTGAGTGTAT--GTAATTTGAATCAT------------------------------TTTCAAGTAAG---------GAAC----ATAGGGGCGGATGTAGCCAAGTG?TCTACTAATTTA?CCGCTTTTTT-TGTTAAC-GGTTCAAATAAAAATTGGGTCTCT-TCCTCATTGACTCT-TCTTTCACAAAGGTATCCGAGCATAAAAGTTTTTCTCT-----------------------TATCACAAGTCTT-----GTGAT-GTATG-ATGTAAATG-ATACATGAGCAGCT----GCAAGGAGTACTCTTACTCAT-----TTGAATGATTCCCAATACATATCATTACTCTTACATAAGA---ACATACAAAGTCTTCTTTTCAAGCTACAGGAAATTCCGGGGCCTAGATAAGACTTTGTCATACCCTTTACGCCTTTTTAATTGACATATACCCCTATTTTCTAGTAAAATGAGTAGCTGATGCGTAGGGAATGGTCGGGATAGCTCAGTTGGTAGAGCAGAGGACTGAAAATCCTCGTG???
>T183
???????TACAAATTGAC-TTAT-TATACTCCTGAC-TATGAACCCCAT-GACCATGATATCTTGGCAGCATTTCGAGTAACTCCTCAACCTGGAGTTCCAGCAGAAGAAGCAGGGGCCGCGGTAGCTGCCGAATCTTCTACTGGTACATGGACAACTGTGTGGACCGAT-GGACTTACCAGCCTTGATCGTTACAAAGGACGATGCTACCACATCGAGCCTGTTCCTGGAGAAGAAAGTCAGTTTATTGCTTATGTAGCTTACCCATTAGACCTTTTTGAAGAAGGTTCTGTTACTAACATGTTTACTTCCATTGTGGGTAATGT-ATTTGGGTTCAAAGCCCTGCGTGCTTTACGTTTGGAGGATTTGCGAATCCCTCCTGCTTATACGAAAACTTTCCAAGGCCCACCTCATGGTATCCAAGTTGAGAGAGATAAATTGAACAAATATGGACGTCCCCTATTGGGATGTACTATTAAAC-CGAAATTGGGGTTGTCTGCTAAGAACTATGGCCGAGCAGTTTATGAATGTCTTC???????????????????AAAGGAGCAATAACCAATTTTCTT?GGTT-CTAT-TGAGC-GGGTTGGTATT?GCTCCTTTA------AT---------TTTTCTATTTTC----------------TGTTATGAG------T--TATAAGTTTTC-----TTCCCCA----TAA---------------------------TTCAATTT?G-------TTTGA------A------------------------TAATGAATCCATT----TTTA----------AGTGATGATTGGATGTTGTATTT-------------------------------------------------------------------------------------------------------------------------------------------------------------------------------------TGAGTTAGTGAGTGTAT--GTAATTTGAATCAT------------------------------TTTCAAGTAAG---------GAAC----ATAGGGGCGGATGTAGCCAAGTGCTCTAACTAATTATCCGCTTTTTT-TGTTAAC-GGTTCAAATAAAAATTGGGTCTCT-TCCTCATTGACTCT-TCTTTCACAAAGGTATCCGAGCATAAAAGTTTTTCTCT-----------------------TATCACAAGTCTT-----GTGAT-GTATG-ATGTAAATG-ATACATGAGCAGCT----GCAAGGAGTACTCTTACTCAT-----TTGAATGATTCCCAATACATATCATTACTCTTACATAAGA---ACATACAAAGTCTTCTTTTCAAGCTACAGGAAATTCCGGGGCCTAGATAAGACTTTGTCATACCCTTTACGCCTTTTTAATTGACATATACCCCTATTTTCTAGTAAAATGAGTAGCTGATGCGTAGGGAATGGTCGGGATAGCTCAGTTGGTAGAGCAGAGGACTGAAAATCCTCGTGTCA
>T375
???????TAC??ATTGAC-TTAT-TATACTCCTGAC-TATGAACCCCAT-GACCATGAT?TCTTGGCAGCATTTCGAGTAACTCCTCAACCTGGAGTTCCACCAGAAGAAGCAGGGGCCGCGGTAGCTGCCGAATCTTCTACTGGTACATGGACAACTGTATGGACCGAT-GGGCTTACCAGCCTTGATCGTTACAAAGGACGATGCTACCACATCGAGCCTGTTCCTGGAGAAGAAAGTCAGTTTATTGCTTATGTAGCTTACCCATTA?ACCTTTTTGAAGAAGGTTCTGTTACTAACATGTTTACGTCCATTGTGGGTAATGT-ATTTGGGTTCAAAGCCTTGCGTGCTCTACGTTTGGAGGATTTGCGAATCCCTCCTGCTTATACGAAAACTTTCCAAGGCCCGCCTCATGGTATCCAAGTTGAGAGAGATAAATTGAACAAATATGGACGTCCCC?????????????????????????????????????????????????????????????????????????????????TTTAATTT------AAAGGAGCAATAACCAATTTCTT---GTT-CTAT-TGAGC-GGGTTGGTATT-GCTCCTTTAAATTAATATTTTTTATCTTATATCCTTTG-------------------------------TGTTACAAGTTTTC-----TTCCCTA----TTT--------------------------------------------TTTTATGAATTA------------------------TTATTCATATATTTTTTTTTA----------ATAAAAAAATCCATTTTGAAGTG-------------------------------------------------------------------------------------------------------------------------------------------------------------------------------------TAATTTGTT---TGTAA--TTTTTTTGAATCCT------------------------------TTTCAAGTAAG---------GAAC--------GGGCGGATGTAGCCAAGTG???????????????????????????????????????????????????????????????????????????????????????????????????????????????????????????????????????????????????????????????????????????????????????????????????????????????????????????????????????????????????????????????????????????????????????????????????????????????????????????????????????????????????????????????????????????????????????????????????????????????????????????????????????????????????????????
>T231
TTAAGAATACAAATTGAC-TTAT-TATACTCCTGAC-TATGAACCCCAT-GACCATGATATCTTGGCAGCATTTCGAGTAACTCCTCAACCTGGAGTTCCACCAGAAGAAGCAGGGGCCGCGGTAGCTGCCGAATCTTCTACTGGTACATGGACAACTGTATGGACCGAT-GGGCTTACCAGCCTTGATCGTTACAAAGGACGATGCTACCACATCGAGCCTGTTCCTGGAGAAGAAAGTCAGTTTATTGCTTATGTAGCTTACCCATTAGACCTTTTTGAAGAAGGTTCTGTTACTAACATGTTTACGTCCATTGTGGGTAATGT-ATTTGGGTTCAAAGCCTTGCGTGCTCTACGTTTGGAGGATTTGCGAATCCCTCCTGCTTATACGAAAACTTTCCAAGGCCCGCCTCATGGTATCCAAGTTGAGAGAGATAAATTGAACAAATATGGACGTCCCCTATTGGGATGTACTATTAAAC-CGAAATTGGGGTTGTCCGCTAAGAACTACGGCCGAGCAGTTTATGAATGTCTTCGCG??TTTAATTT------AAAGGAGCAATAACCAATTTCTT---GTT-CTAT-TGAGC-GGGTTGGTATT-GCTCCTTTAAATTAATA---------TTATATATTTTA---------TCTTATATCCTTTGTG------T--TACAAGTTTTC-----TTCCCTA----TTT--------------------------------------------TTTTATGAATTA------------------------TTATTCATATATTTTTTTTTA-----------ATATTAATAAAAAAATCCATTT-------------------------------------------------------------------------------------------------------------------------------------------------------------------------------------TGA-------AGTGTAA--TTTGTTTGTAATTT------------------------------TTTTGA?TC??????????????????????????????????????????C?CTAACGAATTATCAGCTTTTTT-TGTTAAC-GGTTCAAATAAAAATTGGGTCTCT-TCTTCATTGACTCT-TCTTTCACAAAGGTATCCGAGCCTAAAAGTTTTTCTCTTATTCTCTTATCCT---------TATCACAAGTCTT-----GTGAT-GTATG-ATGTAAATG-ATACATGAGCAGTT----GCAATGAGTACTCTTACTCAT-----TTGAATGATTCCCAATACATATCATTACTCTTAC-TAAGA---ACATACAAAGTCTTCTTTTCAAGCTACAGGAAATTTCGGGGCCTAGATAAGACTTTGTCATACCCTTTATGTCTTTTTAATTGACATAGACCCCTATTTTCGACTAAAATGAGTAGCTGGTGCGTAGGGAATAGTCGGGATAGCTCAGTTGGTAGAGCAGAGGACTGAAAATCCTCGTGTCC
>T141
TAAAGAATACAAATTGAC-TTAT-TATACTCCTGAC-TATGAACCCCATG???C?TGATATCTTGGCAGCATTTCGAGTAACTCCTCAACCTGGAGTTCCACCAGAAGAAGCAGGGGCCGCGGTAGCTGCCGAATCTTCTACTGGTACATGGACAACTGTGTGGACCGAT-GGACTTACCAGCCTTGATCGTTACAAAGGACGATGCTACCACATCGAGCCTGTTCCTGGAGAAGAAAGTCAGTTTATTGCTTATGTAGCTTACCCATTAGACCTTTTTGAAGAAGGTTCTGTTACTAACATGTTTACTTCCATTGTGGGTAATGT-ATTTGGGTTCAAAGCCCTGCGTGCTCTACGTTTGGAGGATTTGCGAATCCCTCCTGCTTATACGAAAACTTTCCAAGGCCCGCCTCATGGTATCCAAGTTGAAAGAGATAAATTGAACAAATATGGACGTCCCTTATTGGGATGTACTATTAAAC?CGAAATTGGG?????????????????????????????????????????????????TTTAATT-------AAAGGAGCAATAACCAATTTCTT---GTT-CTAT-TGAGC-GGGTTGGTATT-GCTCCTTTA------AT---------ATATA---TTTA-------------------------------T--TATAAGTTTTC-----TTACCCA----TTT---------------------------TAAAATTGGA-------TTTGA------A-----------------------------------------TTTG---------------------GATGTTGTATTT-------------------------------------------------------------------------------------------------------------------------------------------------------------------------------------TGAGTTAGTGAGTGTAA------TTTGA?????????????????????????????????????????????????????????????????????????????????????????????????????????????????????????????????????????????????????????????????????????????????????????????????????????????????????????????????????????????????????????????????????????????????????????????????????????????????????????????????????????????????????????????????????????????????????????????????????????????????????????????????????????????????????????????????????????????????????????????????????????????????????????????????????????????????
>T365
????AGATAC-?ATTGAC-TTAT-TATACTCCTGAC-TATGAACCCCAT-GACCATGATATCTTGGCAGCATTTCGAGTAACTCCTCAACCTGGAGTTCCACCAGAAGAAGCAGGGGCCGCGGTAGCTGCCGAATCTTCTACTGGTACATGGACAACTGTGTGGACCGAT-GGACTTACCAGCCTTGATCGTTACAAAGGACGATGCTACCACATCGAGCCTGTTCCTGGAGAAGAAAGTCAGTTTATTGCTTATGTAGCTTACCCATTAGACCTTTTTGAAGAAGGTTCTGTTACTAACATGTTTACTTCC?TTGTGGGTAATGT-ATTTGGGTTCAAAGCCCTGCGTGCTCTACGTTTGGAGGATTTGCGAATCCCTCCTGCTCATAC????????????????????????????????????????????????????????????????????????????????????????????????????????????????????????????????????????????????????????TTTAATT-------AAAGGAGCAATAACCAATTTCTT---GTT-CTAT-TGAGC-GGGTTGGTATT-GCTCCTTTA------AT---------ATATA---TTTA-------------------------------T--TATAAGTTTTC-----TTACCCA----TTT---------------------------TAAAATTGAA------TTTTGA------A------------------------TAATGAATACATT----TTTA----------AGTTATGATTGGATGTTGTATTT-------------------------------------------------------------------------------------------------------------------------------------------------------------------------------------TTAATTAGTGAGTGTAA------TTTGAATCAT------------------------------TTTCAAGTCAG---------GAACATAGATAGGGGCGGATGTAGCCAAGTGCTCTAACTAATTATCATCTTTTTT-TGTTAAC-GGTTCAAA--AAAATTGGGTCTCT-TCTTCATTGACTCT-TCTTTCACAAAGGTATCCGAGCATAAAAGTTTTTCTCT-----------------------TATCACAAGTCTT-----GTGAT-GTATGATGG?AAATG-ATACATGAGCAGCT----GCAAGGAGTACTCTTACTCAT-----TTAAATGATTCCCAATACATATCATTACTCTTAC-TAAGA---ACATACAAAG????????????????????????????????????????????????????????????????????????????????????????????????????????????????????????????????????????????????????????????????????????????
>T374
?????????????TTGAC-TTAT-TATACTCCTGAC-TATGAACCCCAT-GACCATGATATCTTGGCAGCATTTCGAGTAACTCCTCAACCTGGAGTTCCACCAGAAGAAGCAGGGGCCGCGGTAGCTGCCGAATCTTCTACTGGTACATGGACAACTGTGTGGACCGAT-GGACTTACCAGCCTTGATCGTTACAAAGGACGATGCTACCACATCGAGCCTGTTCCTGGAGAAGAAAGTCAGTTTATTGCTTATGTAGCTTACCCATTAGACCTTTTTGAAGAAGGTTCTGTTACTAACATGTTTACTTCCATTGTGGGTAATGT-ATTTGGGTTCAAAGCCCTGCGTGCTCTACGTTTGGAGGATTTGCGAATCCCTCCTGCTTATACGA?AACTTTCCAAGGCCCG?????????????????????????????????????????????????????????????????????????????????????????????????????????????????????????????????????TTTAATT-------AAAGGAGCAATAACCAATTTCTT---GTT-CTAT-TGAGC-GGGTTGGTATT-GCTCCTTTA------AT---------ATATA---TTTA-------------------------------T--TATAAGTTTTC-----TTACCCA----TTT---------------------------TAAAATTGAA------TTTTGA------A------------------------TAATGAATACATT----TTTA----------AGTTATGATTGGATGTTGTATTT-------------------------------------------------------------------------------------------------------------------------------------------------------------------------------------TTAATTAGTGAGTGTAA------TTTGAATCAT------------------------------TTTCAAGTCAG---------GAACATAGATAGGGGCGGATGTAGCCAAGTG???????????????????????????????????????????????????????????????????????????????????????????????????????????????????????????????????????????????????????????????????????????????????????????????????????????????????????????????????????????????????????????????????????????????????????????????????????????????????????????????????????????????????????????????????????????????????????????????????????????????????????????????????????????????????????????
>T364
TAAAGAATACAAATTGAC-TTAT-TATACTCCTGAC-TATGAACCCCAT-GACCATGATATCTTGGCAGCATTTCGAGTAACTCCTCAACCTGGAGTTCCACCAGAAGAAGCAGGGGCCGCGGTAGCTGCCGAATCTTCTACTGGTACATGGACAACTGTGTGGACCGAT-GGACTTACCAGCCTTGATCGTTACAAAGGACGATGCTACCACATCGAGCCTGTTCCTGGAGAAGAAAGTCAGTTTATTGCTTATGTAGCTTACCCATTAGACCTTTTTGAAGAAGGTTCTGTTACTAACATGTTTACTTCCATTGTGGGTAATGT??TTTGGGTTCAAAGCCCTGCGTGCTCTACGTTTGGAGGATTTGCGAATCCCTCCTGCTTATACGAAAACTTTCCAAGGCCCGCCTCATGGTATCCAAGTTGAAAGAGATAAATTGAACAAATATGGACGTCCCCTATTGGGATGTACTATTAAAC-CGAAATTGGGGTTGTCCGCTAAGAAC???????????????????????????????????????????????AAAGGAGCAATAACCAATTTCTT---GTT-CTAT-TGAGC-GGGTTGGTATT-GCTCCTTTA------AT---------ATATA---TTTA-------------------------------T--TATAAGTTTTC-----TTACCCA----TTT---------------------------TAAAATTGAA------TTTTGA------A------------------------TAATGAATACATT----TTTA----------AGTTATGATTGGATGTTGTATTT-------------------------------------------------------------------------------------------------------------------------------------------------------------------------------------TTAATTAGTGAGTGTAA------TTTGAATCAT------------------------------TTTCAAGTCAG---------GAACATAGATAGGGGCGGATGTAGCCAAGTGCTCTAACTAATTATCATCTTTTTT-TGTTAAC-GGTTCAAA--AAAATTGGGTCTTT-TCTTCATTGACTCT-TCTTTCACAAAGGTATCCGAGCATAAAAGTTTTTCTCT-----------------------TATCACAAGTCTT-----GTGAT-GTATG-ATGTAAATG-ATACATGAGCAGCT----GCAAGGAGTACTCTTACTCAT-----TTAAATGATTCCCAATACATATCATTACTCTTAC-TAAGA---ACATACAAAGTCTTCTTTTCAAGCTACAGGAAATTCCGGGGCCTAGATAAGATTTTGTCATACCCTTTACGCCTTTTTAATTGACATAGACCCCTATTTTCTAGTAAAATGAGTAGCTGATGCGTAGGGAATGGTCGGGATAGCTCAGTTGGTAGAGCAGAGGACTGAAAATCCTCGAGTCA
>T211
TAAAGAATACAAATTGAC-TTAT-TATACTCCTGAC-TATGAACCCCAT-GACCATGATATCTTGGCAGCATTTCGAGTAACTCCTCAACCTGGAGTTCCACCAGAAGAAGCAGGGGCCGCGGTAGCTGCCGAATCTTCTACTGGTACATGGACAGCTGTGTGGACCGAT-GGACTTACCAGCCTTGATCGTTACAAAGGACGATGCTACCACATCGAGCCTGTTCCTGGAGAAGAAAGTCAGTTTATTGCTTATGTAGCTTACCCATTAGACCTTTTTGAAGAAGGTTCTGTTACTAACATGTTTACTTCCATTGTGGGTAATGT-ATTTGGGTTCAAAGCCCTGCGTGCTCTACGTTTGGAGGATTTGCGAATCCCTCCTGCTTATACGAAAACTTTCCAAGGCCCGCCTCATGGTATCCAAGTTGAAAGAGATAAATTGAACAAATATGGACGTCCCCTATTGGGATGTACTATTAAAC-CGAAATTGGGGTT?TCCGCTAAGAA??????????????????????????????????TTT??TT-------AAAGGAGCAATAACCAAATTCTT---GTT-CTAT-TGAGC-GGGTTGGTATT-GCTCCTTTAAT----AT---------ATATATATTTTA----------------TGTTATGAG------T--TATAAGTTTTC-----TTACCCA----TTT---------------------------TAAAATTGGA-------TTTGA------A------------------------TAATGAATACATT----TTTA----------AGTGATGATTGGATGTTGTATTT-------------------------------------------------------------------------------------------------------------------------------------------------------------------------------------TGAGTTAGTGAGTGTAA------TTTGAATCAT------------------------------TTTCAAGTCAG---------GAACATAGATAGGGGCGGATGTAGCCAAG???CTAACTAATTTA?C?TCTTTTTT-TGTTAAC-GGTTCAAA--AAAATTGGGTCTCT-TCTTCATTGACTCT-TCTTTCACAAAGGTATCCGAGCATAAAAGTTTTTCTCT-----------------------TATCACAAGTCTT-----GTGAT-GTATG-ATGTAAATG-ATACATGAGCAGCT----GCAAGGAGTACTCTTACTCAT-----TTAAATGATTCCCAATACATATCATTACTCTTAC-TAAGA---ACATACAAAGTCTTCTTTTCAAGCTACAGGAAATTCCGGGGCCTAGATAAGATTTTGTCATACCCTTTACGCCTTTTTAATTGACATAGACCCCTATTTTCTAGTAAAATGAGTAGCTGATGCGTAGGGAATGGTCGGGATAGCTCAGTTGGTAGAGCAGAGGACTGAAAATCCTCGTGT??
>T377
TAAAGAATACAAATTGAC-TTAT-TATACTCCTGAC-TATGAACCCCAT-GACCATGATATCTTGGCAGCATTTCGAGTAACTCCTCAACCTGGAGTTCCACCAGAAGAAGCAGGGGCCGCGGTAGCTGCCGAATCTTCTACTGGTACATGGACAACTGTGTGGACCGAT-GGACTTACCAGCCTTGATCGTTACAAAGGACGATGCTACCACATCGAGCCTGTTCCTGGAGAAGAAAGTCAGTTTATTGCTTATGTAGCTTACCCATTAGACCTTTTTGAAGAAGGTTCTGTTACTAACATGTTTACTTCCATTGTGGGTAATGT-ATTTGGGTTCAAAGCCCTGCGTGCTCTACGTTTGGAGGATTTGCGAATCCCTCCTGCTTATACGAAAACTTTCCAAGGCCCGCCTCATGGTATCCAAGTTGAAAGAGATAAATTGAACAAATATGGACGTCCCCTATTGGGATGTACTATTAAAC-CGAAATTGGGGTT?TCCGCTAAGAACTA???????????????????????????????TTTAATT-------AAAGGAGCAATAACCAATTTCTT---GTT-CTAT-TGAGC-GGGTTGGTATT-GCTCCTTTA------AT---------ATATA---TTTA-------------------------------T--TATAAGTTTTC-----TTACCCA----TTT---------------------------TAAAATTGGA-------TTTGA------A------------------------TAATGAATACATT----TTTA----------AGTGATGATTGGATGTTGTATTT-------------------------------------------------------------------------------------------------------------------------------------------------------------------------------------TTAATTAGTGAGTGTAA------TTTGAATCAT------------------------------TTTCAAGTCAG---------GAACATAGATAGGGGCGGATGTAGCCAAGT?????AACTAATTATCATCTTTTTT-TGTTAAC-GGTTCAAA--AAAATTGGGTCTCT-TCTTCATTGACTCT-TCTTTCACAAAGGTATCCGAGCATAAAAGTTTTTCTCT-----------------------TATCACAA----T-----GTGAT-GTATG-ATGTAAATG-ATACATGAGCAGCT----GCAAGGAGTACTCTTACTCAT-----TTAAATGATTCCCAATACATATCATTACTCTTAC-TAAGA---ACATACAAAGTCTTCTTTTCAAGCTACAGGAAATTCCGGGGCCTAGATAAGATTTTGTCATACCCTTTACGCCTTTTTAATTGACATAGACCCCTATTTTCTAGTAAAATGAGTAGCTGATGCGTAGGGAATGGTCGGGATAGCTCAGTTGGTAGAGCAGAGGACTGAAAATCCTCGTGACA
>T367
TA-AGAATACAAATTGAC-TTAT-TATACTCCTGAC-TATGAACCCCAT-GACCATGATATCTTGGCAGCATTTCGAGTAACTCCTCAACCTGGAGTTCCACCAGAAGAAGCAGGGGCCGCGGTAGCTGCCGAATCTTCTACTGGTACATGGACAACTGTGTGGACCGAT-GGACTTACCAGCCTTGATCGTTACAAAGGACGATGCTACCACATCGAGCCTGTTCCTGGAGAAGAAAGTCAGTTTATTGCTTATGTAGCTTACCCATTAGACCTTTTTGAAGAAGGTTCTGTTACTAACATGTTTACTTCCATTGTGGGTAATGT-ATTTGGGTTCAAAGCCCTGCGTGCTCTACGTTTGGAGGATTTGCGAATCCCTCCTGCTTATACGAAAACTTTCCAAGGCCCGCCTCATGGTATCCAAGTTGAAAGAGATAAATTGAACAAATATGGACGTCCCCTATTGGGATGTACTATTAAAC-CGAAATTGGGGTTGTCCGCTAAGAACTACGGCCGA?CAGTTT?????????????????TTTAATT-------AAAGGAGCAATAACCAATTTCTT---GTT-CTAT-TGAGC-GGGTTGGTATT-GCTCCTTTA------AT---------ATATA---TTTA-------------------------------T--TATAAGTTTTC-----TTACCCA----TTT---------------------------TAAAATTGGA-------TTTGA------A------------------------TAATGAATACATT----TTTA----------AGTGATGATTGGATGTTGTATTT-------------------------------------------------------------------------------------------------------------------------------------------------------------------------------------TTAATTAGTGAGTGTAA------TTTGAATCAT------------------------------TTTCAAGTCAG---------GAACATAGATAGGGGCGGATGTAGCCAAGTG?????ACTAATTATCATCTTTTTT-TGTTAAC-GGTTCAAA--AAAATTGGGTCTCT-TCTTCATTGACTCT-TCTTTCACAAAGGTATCCGAGCATAAAAGTTTTTCTCT-----------------------TATCACAA----T-----GTGAT-GTATG-ATGTAAATG-ATACATGAGCAGCT----GCAAGGAGTACTCTTACTCAT-----TTAAATGATTCCCAATACATATCATTACTCTTAC-TAAGA---ACATACAAAGTCTTCTTTTCAAGCTACAGGAAATTCCGGGGCCTAGATAAGATTTTGTCATACCCTTTACGCCTTTTTAATTGACATAGACCCCTATTTTCTAGTAAAATGAGTAGCTGATGCGTAGGGAATGGTCGGGATAGCTCAGTTGGTAGAGCAGAGGACTGAAAATCCTC??????
>T163
???????TACAAATTGAC-TTAT-TATACTCCTGAC-TATGAACCCCAT-GACCATGATATCTTGGCAGCATTTCGAGTAACTCCTCAACCTGGAGTTCCACCAGAAGAAGCAGGGGCCGCGGTAGCTGCCGAATCTTCTACTGGTACATGGACAGCTGTGTGGACCGAT-GGACTTACCAGCCTTGATCGTTACAAAGGACGATGCTACCACATCGAGCCTGTTCCTGGAGAAGAAAGTCAGTTTATTGCTTATGTAGCTTACCCATTAGACCTTTTTGAAGAAGGTTCTGTTACTAACATGTTTACTTCCATTGTGGGTAATGT-ATTTGGGTTCAAAGCCCTGCGTGCTCTACGTTTGGAGGATTTGCGAATCCCTCCTGCTTATACGAAAACTTTCCAAGGCCCGCCTCATGGTATCCAAGTTGAAAGAGATAAATTGAACAAATATGGACGTCCCCTATTGGGATGTACTATTAAAC-CGAAATTGGGGTTGTCCGCTAAGAACTACGGCCGAGCAGTTTATGAATGTCTTCGCG???????????????????????????????????????????????????????????????????????????????????????????????????????????????????????????????????????????????????????????????????????????????????????????????????????????????????????????????????????????????????????????????????????????????????????????????????????????????????????????????????????????????????????????????????????????????????????????????????????????????????????????????????????????????????????????????????????????????????????????????????????????????????????????????????????????????????????????????????????????????????????????????????????????????????????????TACTAATT?A?CATCTTTTTT-TGTTAAC-GGTTCAAA--AAAATTGGGTCTCT-TCTTCATTGACTCT-TCTTTCACAAAGGTATCCGAGCATAAAAGTTTTTCTCT-----------------------TATCACAAGTCTT-----GTGAT-GTATG-ATGTAAATG-ATACATGAGCAGCT----GCAAGGAGTACTCTTACTCAT-----TTAAATGATTCCCAATACATATCATTACTCTTAC-TAAGA---ACATACAAAGTCTTCTTTTCAAGCTACAGGAAATTCCGGGGCCTAGATAAGATTTTGTCATACCCTTTACGCCTTTTTAATTGACATAGACCCCTATTTTCTAGTAAAATGAGTAGCTGATGCGTAGGGAATGGTCGGGATAGCTCAGTTGGTAGAGCAGAGGACTGAAAATCCTCGTG???
>T140
TAAAGAATACAAATTGAC-TTAT-TATACTCCTGAC-TATGAACCCCAT-GACCATGATATCTTGGCAGCATTTCGAGTAACTCCTCAACCTGGAGTTCCACCAGAAGAAGCAGGGGCCGCGGTAGCTGCCGAATCTTCTACTGGTACATGGACAACTGTGTGGACCGAT-GGACTTACCAGCCTTGATCGTTACAAAGGACGATGCTACCACATCGAGCCTGTTCCTGGAGAAGAAAGTCAGTTTATTGCTTATGTAGCTTACCCATTAGACCTTTTTGAAGAAGGTTCTGTTACTAACATGTTTACTTCCATTGTGGGTAATGT-ATTTGGGTTCAAAGCCCTGCGTGCTCTACGTTTGGAGGATTTGCGAATCCCTCCTGCTTATACGAAAACTTTCCAAGGCCCGCCTCATGGTATCCAAGTTGAAAGAGATAAATTGAACAAATATGGACGTCCCCTATTGGGATGTACTATTAAAC-CGAAATTGGGG????????????????????????????????????????????????TTTAATTT------AAAGGAGCAATAACCAATTTCTT---GTT-CTAT-TGAGC-GGGTTGGTATT-GCTCCTTTAAATTAATA---------TTATATATTTTA---------TCTTATATCCTTTGTG------T--TACAAGTTTTC-----TTCCCTA----TTT--------------------------------------------TTTTATGAATTA------------------------TTATTCATATATTTTTTTTTA-----------ATATTAATAAAAAAATCCATTT-------------------------------------------------------------------------------------------------------------------------------------------------------------------------------------TGA-------AGTGTAA--TTTGTTTGTAATTT------------------------------TTTTGA?????????????????????????????????????????????TCTCTACGAATTATCAGCTTTTTT-TGTTAAC-GGTTCAAATAAAAATTGGGTCTCT-TCTTCATTGACTCT-TCTTTCACAAAGGTATCCGAGCCTAAAAGTTTTTCTCTTATTCTCTTATCCT---------TATCACAAGTCTT-----GTGAT-GTATG-ATGTAAATG-ATACATGAGCAGTT----GCAATGAGTACTCTTACTCAT-----TTGAATGATTCCCAATACATATCATTACTCTTAC-TAAGA---ACATACAAAGTCTTCTTTTCAAGCTACAGGAAATTTCGGGGCCTAGATAAGACTTTGTCATACCCTTTATGTCTTTTTAATTGACATAGACCCCTATTTTCGACTAAAATGAGTAGCTGGTGCGTAGGGAATAGTCGGGATAGCTCAGTTGGTAGAGCAGAGGACTGAAAATCCTCGTG???
>T240
TA-AGAATACAAATTGAC-TTAT-TATACTCCTGAC-TATGAACCCCAT-GACCATGATATCTTGGCAGCATTTCGAGTAACTCCTCAACCTGGAGTTCCACCAGAAGAAGCAGGGGCCGCGGTAGCTGCCGAATCTTCTACTGGTACATGGACAACTGTGTGGACCGAT-GGACTTACCAGCCTTGATCGTTACAAAGGACGATGCTACCACATCGAGCCTGTTCCTGGAGAAGAAAGTCAGTTTATTGCTTATGTAGCTTACCCATTAGACCTTTTTGAAGAAGGTTCTGTTACTAACATGTTTACTTCCATTGTGGGTAATGT-ATTTGGGTTCAAAGCCCTGCGTGCTCTACGTTTGGAGGATTTGCGAATCCCTCCTGCTTATACGAAAACTTTCCAAGGCCCGCCTCATGGTATCCAAGTTGAAAGAGATAAATTGAACAAATATGGACGTCCCCTATTGGGATGTACTATTAAAC-CGAAATTGGGGTTGTCCGCTAAGAACTACGGCCGAGCAGTTTATGAATGTCTTCGCG??TTTAATT-------AAAGGAGCAATAACCAATTTCTT---GTT-CTAT-TGAGC-GGGTTGGTATT-GCTCCTTTA------AT---------ATATA---TTTA----------------TGTTATGAG------T--TATAAGTTTTC-----TTACCCA----TTT---------------------------TAAAATTGGA-------TTTGA------A------------------------TAATAAATACATT----TTTA----------AGTGATGATTGGATGTTGTATTT-------------------------------------------------------------------------------------------------------------------------------------------------------------------------------------TGAGTTAGTGAGTGTAA------TTTGAATCAT?????????????????????????????????????????????????????????????????????????????????CTCTAACTAATTATCATCTTTTTT-TGTTAAC-GGTTCAAA--AAAATTGGGTCTCT-TCTTCATTGACTCT-TCTTTCACAAAGGTATCCGAGCATAAAAGTTTTTCTCT-----------------------TATCACAAGTCTT-----GTGAT-GTATG-ATGTAAATG-ATACATGAGCAGCT----GCAAGGAGTACTCTTACTCAT-----TTAAATGATTCCCAATACATATCATTACTCTTAC-TAAGA---ACATACAAAGTCTTCTTTTCAAGCTACAGGAAATTCCGGGGCCTAGATAAGATTTTGTCATACCCTTTACGCCTTTTTAATTGACATAGACCCCTATTTTCTAGTAAAATGAGTAGCTGATGCGTAGGGAATGGTCGGGATAGCTCAGTTGGTAGAGCAGAGGACTGAAAATCCTCGTGTCC
>T184
TTAAGAATACAAATTGAC-TTAT-TATACTCCTGAC-TATGAACCCCAT-GACCATGATATCTTGGCAGCATTTCGAGTAACTCCTCAACCTGGAGTTCCACCAGAAGAAGCAGGGGCCGCGGTAGCTGCCGAATCTTCTACTGGTACATGGACAACTGTGTGGACCGAT-GGACTTACCAGCCTTGATCGTTACAAAGGACGATGCTACCACATCGAGCCTGTTCCTGGAGAAGAAAGTCAGTTTATTGCTTATGTAGCTTACCCATTAGACCTTTTTGAAGAAGGTTCTGTTACTAACATGTTTACTTCCATTGTGGGTAATGT-ATTTGGGTTCAAAGCCCTGCGTGCTCTACGTTTGGAGGATTTGCGAATCCCTCCTGCTTATACGAAAACTTTCCAAGGCCCGCCTCATGGTATCCAAGTTGAAAGAGATAAATTGAACAAATATGGACGTCCCCTATTGGGATGTACTATTAAAC-CGAAATTGGGGTTGTCCGCTAAGAACTACGGCCGAGCAGTTTATGAATGTCTTCGCG??TTTTATT-------AAAGGAGCAATAACCAATTTCTT---GTT-CTAT-TGAGC-GGGTTGGTATT-GCTCCTTTA------AT---------ATATA---TTTA-------------------------------T--TATAAGTTTTC-----TTACCCA----TTT---------------------------TAAAATTGGA-------TTTGA------A-----------------------------------------TTTG---------------------GATGTTGTATTT-------------------------------------------------------------------------------------------------------------------------------------------------------------------------------------TGAGTTAGTGAGTGTAA------TTTGAATCAT------------------------------TTTCAAGTCAG---------GAACATAGATAGGGGCGGATGTAGCCAAGTGTCTCTACTAATTATCATCTTTTTT-TGTTAAC-GGTTCAAA--AAAATTGGGTCTCT-TCTTCATTGACTCT-TCTTTCACAAAGGTATCCGAGCATAAAAGTTTTTCTCT-----------------------TATCACAAGTCTT-----GTGAT-GTATG-ATGTAAATG-ATACATGAGCAGCT----GCAAGGAGTACTCTTACTCAT-----TTAAATGATTCCCAATACATATCATTACTCTTAC-TAAGA---ACATACAAAGTCTTCTTTTCAAGCTACAGGAAATTCCGGGGCCTAGATAAGATTTTGTCATACCCTTTACGCCTTTTTAATTGACATAGACCCCTATTTTCTAGTAAAATGAGTAGCTGATGCGTAGGGAATGGTCGGGATAGCTCAGTTGGTAGAGCAGAGGACTGAAAATCCTCGTGT??
>T214
??TAAGATACAAATTGAC-TTAT-TATACTCCTGAC-TATGAACCCCAT-GACCATGATATCTTGGCAGCATTTCGAGTAACTCCTCAACCTGGAGTTCCACCAGAAGAAGCAGGGGCCGCGGTAGCTGCCGAATCTTCTACTGGTACATGGACAACTGTGTGGACCGAT-GGACTTACCAGCCTTGATCGTTACAAAGGACGATGCTACCACATCGAGCCTGTTCCTGGAGAAGAAAGTCAGTTTATTGCTTATGTAGCTTACCCATTAGACCTTTTTGAAGAAGGTTCTGTTACTAACATGTTTACTTCCATTGTGGGTAATGT-ATTTGGGTTCAAAGCCCTGCGTGCTCTACGTTTGGAGGATTTGCGAATCCCTCCTGCTTATACGAAAACTTTCCAAGGCCCGCCTCATGGTATCCAAGTTGAAAGAGATAAATTGAACAAATATGGACGTCCCCTATTGGGATGTACTATTAAAC-CGAAATTGGGGTTGTCCGCTAAGAACTACGGCCGAGCAGTTTATGAATGTCTTCG????TT????T-------AAAGGAGCAATAACCAATTTCTT---GTT-CTAT-TGAGC-GGGTTGGTATT-GCTCCTTTA------AT---------ATATA---TTTA-------------------------------T--TATAAGTTTTC-----TTACCCA----TTT---------------------------TAAAATTGGA-------TTTGA------A------------------------TAATGAATACATT----TTTA----------AGTGATGATTGGATGTTGTATTT-------------------------------------------------------------------------------------------------------------------------------------------------------------------------------------TTAATTAGTGAGTGTAA------TTTGAATCAT------------------------------TTTCAAGTCAG---------GAACATAGATAGGGGCGGATGTAGCCAAGTG?CTCTACTAATTATCATCTTTTTT-TGTTAAC-GGTTCAAA--AAAATTGGGTCTCT-TCTTCATTGACTCT-TCTTTCACAAAGGTATCCGAGCATAAAAGTTTTTCTCT-----------------------TATCACAA----T-----GTGAT-GTATG-ATGTAAATG-ATACATGAGCAGCT----GCAAGGAGTACTCTTACTCAT-----TTAAATGATTCCCAATACATATCATTACTCTTAC-TAAGA---ACATACAAAGTCTTCTTTTCAAGCTACAGGAAATTCCGGGGCCTAGATAAGATTTTGTCATACCCTTTACGCCTTTTTAATTGACATAGACCCCTATTTTCTAGTAAAATGAGTAGCTGATGCGTAGGGAATGGTCGGGATAGCTCAGTTGGTAGAGCAGAGGACTGAAAATCCTCGTGTC?
>PamGB
TAAAGAATACAAATTGAC-TTAT-TATACTCCTGAC-TATGAACCCCAT-GACCATGATATCTTGGCAGCATTTCGAGTAACTCCTCAACCTGGAGTTCCACCAGAAGAAGCAGGGGCCGCGGTAGCTGCCGAATCTTCTACTGGTACATGGACAACTGTGTGGACCGAT-GGACTTACCAGCCTTGATCGTTACAAAGGACGATGCTACCACATCGAGCCTGTTCCTGGAGAAGAAAGTCAGTTTATTGCTTATGTAGCTTACCCATTAGACCTTTTTGAAGAAGGTTCTGTTACTAACATGTTTACTTCCATTGTGGGTAATGT-ATTTGGGTTCAAAGCCCTGCGTGCTCTACGTTTGGAGGATTTGCGAATCCCTCCTGCTTATACGAAAACTTTCCAAGGCCCGCCTCATGGTATCCAAGTTGAAAGAGATAAATTGAACAAATATGGACGTCCCCTATTGGGATGTACTATTAAAC-CGAAATTGGGGTTGTCCGCTAAGAACTACGGCCGAGCAGTTTATGAATGTCTTCGTGGCTTTAATT-------AAAGGAGCAATAACCAATTTCTT---GTT-CTAT-TGAGC-GGGTTGGTATT-GCTCCTTTA------AT---------ATATA---TTTA----------------TGTTATGAG------T--TATAAGTTTTC-----TTACCCA----TTT---------------------------TAAAATTGGA-------TTTGA------A------------------------TAATAAATACATT----TTTA----------AGTGATGATTGGATGTTGTATTT-------------------------------------------------------------------------------------------------------------------------------------------------------------------------------------TGAGTTAGTGAGTGTAA------TTTGAATCAT------------------------------TTTCAAGTCAG---------GAACATAGATAGGGGCGGATGTAGCCAAGTG???????????????????????????????????????????????????????????????????????????????????????????????????????????????????????????????????????????????????????????????????????????????????????????????????????????????????????????????????????????????????????????????????????????????????????????????????????????????????????????????????????????????????????????????????????????????????????????????????????????????????????????????????????????????????????????
>T195
TA-AGAATACAAATTGAC-TTAT-TATACTCCTGAC-TATGAACCCCAT-GACCATGATATCTTGGCAGCATTTCGAGTAACTCCTCAACCTGGAGTTCCACCAGAAGAAGCAGGGGCCGCGGTAGCTGCCGAATCTTCTACTGGTACATGGACAACTGTGTGGACCGAT-GGACTTACCAGCCTTGATCGTTACAAAGGACGATGCTACCACATCGAGCCTGTTCCTGGAGAAGAAAGTCAGTTTATTGCTTATGTAGCTTACCCATTAGACCTTTTTGAAGAAGGTTCTGTTACTAACATGTTTACTTCCATTGTGGGTAATGT-ATTTGGGTTCAAAGCCCTGCGTGCTCTACGTTTGGAGGATTTGCGAATCCCTCCTGCTTATACGAAAACTTTCCAAGGCCCGCCTCATGGTATCCAAGTTGAAAGAGATAAATTGAACAAATATGGACGTCCCCTATTGGGATGTACTATTAAAC-CGAAATTGGGGTTGTCCGCTAAGAACTACGGCCGAGCAGTTTATGAATGTCTTC?????TTTTATT-------AAAGGAGCAATAACCAATTTCTT---GTT-CTAT-TGAGC-GGGTTGGTATT-GCTCCTTTA------AT---------ATATA---TTTA----------------TGTTATGAG------T--TATAAGTTTTC-----TTACCCA----TTT---------------------------TAAAATTGGA-------TTTGA------A------------------------TAATAAATACATT----TTTA----------AGTGATGATTGGATGTTGTATTT-------------------------------------------------------------------------------------------------------------------------------------------------------------------------------------TGAGTTAGTGAGTGTAA------TTTGAATCAT------------------------------TTTCAAGTCAG---------GAACATAGATAGGGGCGGATGTAGCCAAGTG????????????????TCTTTTTT-TGTTAAC-GGTTCAAA--AAAATTGGGTCTCT-TCTTCATTGACTCT-TCTTTCACAAAGGTATCCGAGCATAAAAGTTTTTCTCT-----------------------TATCACAAGTCTT-----GTGAT-GTATG-ATGTAAATG-ATACATGAGCAGCT----GCAAGGAGTACTCTTACTCAT-----TTAAATGATTCCCAATACATATCATTACTCTTAC-TAAGA---ACATACAAAGTCTTCTTTTCAAGCTACAGGAAATTCCGGGGCCTAGATAAGATTTTGTCATACCCTTTACGCCTTTTTAATTGACATAGACCCCTATTTTCTAGTAAAATGAGTAGCTGATGCGTAGGGAATGGTCGGGATAGCTCAGTTGGTAGAGCAGAGGACTGAAAATCCTCGTGTCA
>T234
TA-AGAATACAAATTGAC-TTAT-TATACTCCTGAC-TATGAACCCCAT-GACCATGATATCTTGGCAGCATTTCGAGTAACTCCTCAACCTGGAGTTCCACCAGAAGAAGCAGGGGCCGCGGTAGCTGCCGAATCTTCTACTGGTACATGGACAACTGTGTGGACCGAT-GGACTTACCAGCCTTGATCGTTACAAAGGACGATGCTACCACATCGAGCCTGTTCCTGGAGAAGAAAGTCAGTTTATTGCTTATGTAGCTTACCCATTAGACCTTTTTGAAGAAGGTTCTGTTACTAACATGTTTACTTCCATTGTGGGTAATGT-ATTTGGGTTCAAAGCCCTGCGTGCTCTACGTTTGGAGGATTTGCGAATCCCTCCTGCTTATACGAAAACTTTCCAAGGCCCGCCTCATGGTATCCAAGTTGAAAGAGATAAATTGAACAAATATGGACGTCCCCTATTGGGATGTACTATTAAAC-CGAAATTGGGGTTGTCCGCTAAGAACTACGGCCGAGCAGTTTATGAATGTCTTCG????TTTAATT-------AAAGGAGCAATAACCAATTTCTT---GTT-CTAT-TGAGC-GGGTTGGTATT-GCTCCTTTA------AT---------ATATA---TTTA----------------TGTTATGAG------T--TATAAGTTTTC-----TTACCCA----TTT---------------------------TAAAATTGGA-------TTTGA------A------------------------TAATAAATACATT----TTTA----------AGTGATGATTGGATGTTGTATTT-------------------------------------------------------------------------------------------------------------------------------------------------------------------------------------TGAGTTAGTGAGTGTAA------TTTGAATCA??????????????????????????????????????????????????????????????????????????????????CTCTAACTAATTATCATCTTTTTT-TGTTAAC-GGTTCAAA--AAAATTGGGTCTCT-TCTTCATTGACTCT-TCTTTCACAAAGGTATCCGAGCATAAAAGTTTTTCTCT-----------------------TATCACAAGTCTT-----GTGAT-GTATG-ATGTAAATG-ATACATGAGCAGCT----GCAAGGAGTACTCTTACTCAT-----TTAAATGATTCCCAATACATATCATTACTCTTAC-TAAGA---ACATACAAAGTCTTCTTTTCAAGCTACAGGAAATTCCGGGGCCTAGATAAGATTTTGTCATACCCTTTACGCCTTTTTAATTGACATAGACCCCTATTTTCTAGTAAAATGAGTAGCTGATGCGTAGGGAATGGTCGGGATAGCTCAGTTGGTAGAGCAGAGGACTGAAAATCCTCGTGTCA
>T135
TA-AGAATACAAATTGAC-TTAT-TATACTCCTGAC-TATGAACCCCAT-GACCATGATATCTTGGCAGCATTTCGAGTAACTCCTCAACCTGGAGTTCCACCAGAAGAAGCAGGGGCCGCGGTAGCTGCCGAATCTTCTACTGGTACATGGACAACTGTGTGGACCGAT-GGACTTACCAGCCTTGATCGTTACAAAGGACGATGCTACCACATCGAGCCTGTTCCTGGAGAAGAAAGTCAGTTTATTGCTTATGTAGCTTACCCATTAGACCTTTTTGAAGAAGGTTCTGTTACTAACATGTTTACTTCCATTGTGGGTAATGT-ATTTGGGTTCAAAGCCCTGCGTGCTCTACGTTTGGAGGATTTGCGAATCCCTCCTGCTTATACGAAAACTTTCCAAGGCCCGCCTCATGGTATCCAAGTTGAAAGAGATAAATTGAACAAATATGGACGTCCCCTATTGGGATGTACTATTAAAC-CGAAATTGGGGTTGTCCGCTAAGAACTACGGCCGAGCAGTTTATGAATGTCTTCG????TTTTATT-------AAAGGAGCAATAACCAATTTCTT---GTT-CTAT-TGAGC-GGGTTGGTATT-GCTCCTTTA------AT---------ATATA---TTTA----------------TGTTATGAG------T--TATAAGTTTTC-----TTACCCA----TTT---------------------------TAAAATTGGA-------TTTGA------A------------------------TAATGAATACATT----TTTA----------AGTGATGATTGGATGTTGTATTT-------------------------------------------------------------------------------------------------------------------------------------------------------------------------------------TGAGTTAGTGAGTGTAA------TTTGAATCAT------------------------------TTTCAAGTCAG---------GAACATAGATAGGGGCGGATGTAGCCAA???TCTCTACTAATTATCATCTTTTTT-TGTTAAC-GGTTCAAA--AAAATTGGGTCTCT-TCTTCATTGACTCT-TCTTTCACAAAGGTATCCGAGCATAAAAGTTTTTCTCT-----------------------TATCACAAGTCTT-----GTGAT-GTATG-ATGTAAATG-ATACATGAGCAGCT----GCAAGGAGTACTCTTACTCAT-----TTAAATGATTCCCAATACATATCATTACTCTTAC-TAAGA---ACATACAAAGTCTTCTTTTCAAGCTACAGGAAATTCCGGGGCCTAGATAAGATTTTGTCATACCCTTTACGCCTTTTTAATTGACATAGACCCCTATTTTCTAGTAAAATGAGTAGCTGATGCGTAGGGAATGGTCGGGATAGCTCAGTTGGTAGAGCAGAGGACTGAAAATCCTCGTGTC?
>T216
GTTAAGATACAAATTGAC-TTAT-TATACTCCTGAC-TATGAACCCCAT-GACCATGATATCTTGGCAGCATTTCGAGTAACTCCTCAACCTGGAGTTCCACCAGAAGAAGCAGGGGCCGCGGTAGCTGCCGAATCTTCTACTGGTACATGGACAACTGTGTGGACCGAT-GGACTTACCAGCCTTGATCGTTACAAAGGACGATGCTACCACATCGAGCCTGTTCCTGGAGAAGAAAGTCAGTTTATTGCTTATGTAGCTTACCCATTAGACCTTTTTGAAGAAGGTTCTGTTACTAACATGTTTACTTCCATTGTGGGTAATGT-ATTTGGGTTCAAAGCCCTGCGTGCTCTACGTTTGGAGGATTTGCGAATCCCTCCTGCTTATACGAAAACTTTCCAAGGCCCGCCTCATGGTATCCAAGTTGAAAGAGATAAATTGAACAAATATGGACGTCCCCTATTGGGATGTACTATTAAAC-CGAAATTGGGGTTGTCCGCTAAGAACTACGGCCGAGCAGTTTATGAATGTCTTC?????TTTTATT-------AAAGGAGCAATAACCAATTTCTT---GTT-CTAT-TGAGC-GGGTTGGTATT-GCTCCTTTA------AT---------ATATA---TTTA-------------------------------T--TATAAGTTTTC-----TTACCCA----TTT---------------------------TAAAATTGGA-------TTTGA------A-----------------------------------------TTTG---------------------GATGTTGTATTT-------------------------------------------------------------------------------------------------------------------------------------------------------------------------------------TGAGTTAGTGAGTGTAA------TTTGAATCAT------------------------------TTTCAAGTCAG---------GAACATAGATAGGGGCGGATGTAGCCAAGTG????TACTAATTATCATCTTTTTT-TGTTAAC-GGTTCAAA--AAAATTGGGTCTCT-TCTTCATTGACTCT-TCTTTCACAAAGGTATCCGAGCATAAAAGTTTTTCTCT-----------------------TATCACAAGTCTT-----GTGAT-GTATG-ATGTAAATG-ATACATGAGCAGCT----GCAAGGAGTACTCTTACTCAT-----TTAAATGATTCCCAATACATATCATTACTCTTAC-TAAGA---ACATACAAAGTCTTCTTTTCAAGCTACAGGAAATTCCGGGGCCTAGATAAGATTTTGTCATACCCTTTACGCCTTTTTAATTGACATAGACCCCTATTTTCTAGTAAAATGAGTAGCTGATGCGTAGGGAATGGTCGGGATAGCTCAGTTGGTAGAGCAGAGGACTGAAAATCCTCGTGTCA
>T215
GTTAAGATACAAATTGAC-TTAT-TATACTCCTGAC-TATGAACCCCAT-GACCATGATATCTTGGCAGCATTTCGAGTAACTCCTCAACCTGGAGTTCCACCAGAAGAAGCAGGGGCCGCGGTAGCTGCCGAATCTTCTACTGGTACATGGACAACTGTGTGGACCGAT-GGACTTACCAGCCTTGATCGTTACAAAGGACGATGCTACCACATCGAGCCTGTTCCTGGAGAAGAAAGTCAGTTTATTGCTTATGTAGCTTACCCATTAGACCTTTTTGAAGAAGGTTCTGTTACTAACATGTTTACTTCCATTGTGGGTAATGT-ATTTGGGTTCAAAGCCCTGCGTGCTCTACGTTTGGAGGATTTGCGAATCCCTCCTGCTTATACGAAAACTTTCCAAGGCCCGCCTCATGGTATCCAAGTTGAAAGAGATAAATTGAACAAATATGGACGTCCCCTATTGGGATGTACTATTAAAC-CGAAATTGGGGTTGTCCGCTAAGAACTACGGCCGAGCAGTTTATGAATGTCTTC?????TTTTATT-------AAAGGAGCAATAACCAATTTCTT---GTT-CTAT-TGAGC-GGGTTGGTATT-GCTCCTTTA------AT---------ATATA---TTTA-------------------------------T--TATAAGTTTTC-----TTACCCA----TTT---------------------------TAAAATTGGA-------TTTGA------A------------------------TAATGAATACATT----TTTA----------AGTGATGATTGGATGTTGTATTT-------------------------------------------------------------------------------------------------------------------------------------------------------------------------------------TTAATTAGTGAGTGTAA------TTTGAATCAT------------------------------TTTCAAGTCAG---------GAACATAGATAGGGGCGGATGTAGCCAAGTG???CTACTAATTATCATCTTTTTT-TGTTAAC-GGTTCAA---AAAATTGGGTCTCT-TCTTCATTGACTCT-TCTTTCACAAAGGTATCCGAGCATAAAAGTTTTTCTCT-----------------------TATCACAA----T-----GTGAT-GTATG-ATGTAAATG-ATACATGAGCAGCT----GCAAGGAGTACTCTTACTCAT-----TTAAATGATTCCCAATACATATCATTACTCTTAC-TAAGA---ACATACAAAGTCTTCTTTTCAAGCTACAGGAAATTCCGGGGCCTAGATAAGATTTTGTCATACCCTTTACGCCTTTTTAATTGACATAGACCCCTATTTTCTAGTAAAATGAGTAGCTGATGCGTAGGGAATGGTCGGGATAGCTCAGTTGGTAGAGCAGAGGACTGAAAATCCTCGTGTCA
>T213
T--AAGATACAAATTGAC-TTAT-TATACTCCTGAC-TATGAACCCCAT-GACCATGATATCTTGGCAGCATTTCGAGTAACTCCTCAACCTGGAGTTCCACCAGAAGAAGCAGGGGCCGCGGTAGCTGCCGAATCTTCTACTGGTACATGGACAACTGTGTGGACCGAT-GGACTTACCAGCCTTGATCGTTACAAAGGACGATGCTACCACATCGAGCCTGTTCCTGGAGAAGAAAGTCAGTTTATTGCTTATGTAGCTTACCCATTAGACCTTTTTGAAGAAGGTTCTGTTACTAACATGTTTACTTCCATTGTGGGTAATGT-ATTTGGGTTCAAAGCCCTGCGTGCTCTACGTTTGGAGGATTTGCGAATCCCTCCTGCTTATACGAAAACTTTCCAAGGCCCGCCTCATGGTATCCAAGTTGAAAGAGATAAATTGAACAAATATGGACGTCCCCTATTGGGATGTACTATTAAAC-CGAAATTGGGGTTGTCCGCTAAGAACTACGGCCGAGCAGTTTATGAATGTCTTC?????TTTT?TT-------AAAGGAGCAATAACCAATTTCTT---GTT-CTAT-TGAGC-GGGTTGGTATT-GCTCCTTTA------AT---------ATATA---TTTA-------------------------------T--TATAAGTTTTC-----TTACCCA----TTT---------------------------TAAAATTGGA-------TTTGA------A------------------------TAATGAATACATT----TTTA----------AGTGATGATTGGATGTTGTATTT-------------------------------------------------------------------------------------------------------------------------------------------------------------------------------------TTAATTAGTGAGTGTAA------TTTGAATCAT------------------------------TTTCAAGTCAG---------GAACATAGATAGGGGCGGATGTAGCCAAGT?CTCTACTAAT?TATCATCTTTTTT-TGTTAAC-GGTTCAAA--AAAATTGGGTCTCT-TCTTCATTGACTCT-TCTTTCACAAAGGTATCCGAGCATAAAAGTTTTTCTCT-----------------------TATCACAA----T-----GTGAT-GTATG-ATGTAAATG-ATACATGAGCAGCT----GCAAGGAGTACTCTTACTCAT-----TTAAATGATTCCCAATACATATCATTACTCTTAC-TAAGA---ACATACAAAGTCTTCTTTTCAAGCTACAGGAAATTCCGGGGCCTAGATAAGATTTTGTCATACCCTTTACGCCTTTTTAATTGACATAGACCCCTATTTTCTAGTAAAATGAGTAGCTGATGCGTAGGGAATGGTCGGGATAGCTCAGTTGGTAGAGCAGAGGACTGAAAATCCTCGTGT??
>T212
GTTAAGATACAAATTGAC-TTAT-TATACTCCTGAC-TATGAACCCCAT-GACCATGATATCTTGGCAGCATTTCGAGTAACTCCTCAACCTGGAGTTCCACCAGAAGAAGCAGGGGCCGCGGTAGCTGCCGAATCTTCTACTGGTACATGGACAACTGTGTGGACCGAT-GGACTTACCAGCCTTGATCGTTACAAAGGACGATGCTACCACATCGAGCCTGTTCCTGGAGAAGAAAGTCAGTTTATTGCTTATGTAGCTTACCCATTAGACCTTTTTGAAGAAGGTTCTGTTACTAACATGTTTACTTCCATTGTGGGTAATGT-ATTTGGGTTCAAAGCCCTGCGTGCTCTACGTTTGGAGGATTTGCGAATCCCTCCTGCTTATACGAAAACTTTCCAAGGCCCGCCTCATGGTATCCAAGTTGAAAGAGATAAATTGAACAAATATGGACGTCCCCTATTGGGATGTACTATTAAAC-CGAAATTGGGGTTGTCCGCTAAGAACTACGGCCGAGCAGTTTATGAATGTCTTC?????TTTTATT-------AAAGGAGCAATAACCAATTTCTT---GTT-CTAT-TGAGC-GGGTTGGTATT-GCTCCTTTA------AT---------ATATA---TTTA-------------------------------T--TATAAGTTTTC-----TTACCCA----TTT---------------------------TAAAATTGAA------TTTTGA------A------------------------TAATGAATACATT----TTTA----------AGTTATGATTGGATGTTGTATTT-------------------------------------------------------------------------------------------------------------------------------------------------------------------------------------TTAATTAGTGAGTGTAA------TTTGAATAAT------------------------------TTTCAAGTCAG---------GAACATAGATAGGGGCGGATGTAGCCAAGTGTCTCTACTAATTATCATCTTTTTT-TGTTAAC-GGTTCAAA--AAAATTGGGTCTCT-TCTTCATTGACTCT-TCTTTCACAAAGGTATCCGAGCATAAAAGTTTTTCTCT-----------------------TATCACAAGTCTT-----GTGAT-GTATG-ATGTAAATG-ATACATGAGCAGCT----GCAAGGAGTACTCTTACTCAT-----TTAAATGATTCCCAATACATATCATTACTCTTAC-TAAGA---ACATACAAAGTCTTCTTTTCAAGCTACAGGAAATTCCGGGGCCTAGATAAGATTTTGTCATACCCTTTACGCCTTTTTAATTGACATAGACCCCTATTTTCTAGTAAAATGAGTAGCTGATGCGTAGGGAATGGTCGGGATAGCTCAGTTGGTAGAGCAGAGGACTGAAAATCCTCGTG???
>T410
??????ATACAAATTGAC-TTAT-TATACTCCTGAC-TATGAACCCCAT-GACCATGATATCTTGGCAGCATTTCGAGTAACTCCTCAACCTGGAGTTCCACCAGAAGAAGCAGGGGCCGCGGTAGCTGCCGAATCTTCTACTGGTACATGGACAACTGTGTGGACCGAT-GGACTTACCAGCCTTGATCGTTACAAAGGACGATGCTACCACATCGAGCCTGTTCCTGGAGAAGAAAGTCAGTTTATTGCTTATGTAGCTTACCCATTAGACCTTTTTGAAGAAGGTTCTGTTACTAACATGTTTACTTCCATTGTGGGTAATGT-ATTTGGGTTCAAAGCCCTGCGTGCTCTACGTTTGGAGGATTTGCGAATCCCTCCTGCTTATACGAAAACTTTCCAAGGCCCGCCTCATGGTATCCAAGTTGAAAGAGATAAATTGAACAAATATGGACGTCCCCTATTGGGATGTACTATTAAAC-CGAAATTGGGGTTGTCCGCTAAGAACTACGGCCGAGCAGTTTATGAATGTCTT???????????????????????????????????????????????????????????????????????????????????????????????????????????????????????????????????????????????????????????????????????????????????????????????????????????????????????????????????????????????????????????????????????????????????????????????????????????????????????????????????????????????????????????????????????????????????????????????????????????????????????????????????????????????????????????????????????????????????????????????????????????????????????????????????????????????????????????????????????????????????????????????????????????????????????????????????????????????????????????????????????????????????????????????????????????????????????????ATAAAAGTTTTTCTCT-----------------------TATCACAAGTCTT-----GTGAT-GTATG-ATGTAAATG-ATACATGAGCAGCT----GCAAGGAGTACTCTTACTCAT-----TTAAATGATTCCCAATACATATCATTACTCTTAC-TAAGA---ACATACAAAGTCTTCTTTTCAAGCTACAGGAAATTCCGGGGCCTAGATAAGATTTTGTCATACCCTTTACGCCTTTTTAATTGACATAGACCCCTATTTTCTACTAAAATGCGTAG?T?A?GCGTAGGGAATGGTCGGGATAGCTCAGTTGGTAGAGCAGA??ACTGAAAATCCTC??????
>T222
?????GATACAAATTGACATTAT-TATACTCCTGAC-TATGAACCCCAT-GACCATGATATCTTGGCAGCATTTCGAGTAACTCCTCAACCTGGAGTTCCACCAGAAGAAGCAGGGGCCGCGGTAGCTGCCGAATCTTCTACTGGTACATGGACAACTGTGTGGACCGAT-GGACTTACCAGCCTTGATCGTTACAAAGGACGATGCTACCACATCGAGCCTGTTCCTGGAGAAGAAAGTCAGTTTATTGCTTATGTAGCTTACCCATTAGACCTTTTTGAAGAAGGTTCTGTTACTAACATGTTTACTTCCATTGTGGGTAATGT-ATTTGGGTTCAAAGCCCTGCGTGCTCTACGTTTGGAGGATTTGCGAATCCCTCCTGCTTATACGAAAACTTTCCAAGGCCCGCCTCATGGTATCCAAGTTGAAAGAGATAAATTGAACAAATATGGACGTCCCCTATTGGGATGTACTATTAAAC-CGAAATTGGGGTTGTCCGCTAAGAACTACGGCCGAGCAGTTTATGAATGTCTTCGCGGTTTTTATT-------AAAGGAGCAATAACCAATTTCTT---GTT-CTAT-TGAGC-GGGTTGGTATT-GCTCCTTTA------AT---------ATATA---TTTA----------------TGTTATGAG------T--TATAAGTTTTC-----TTACCCA----TTT---------------------------TAAAATTGGA-------TTTGA------A------------------------TAATGAATACATT----TTTA----------AGTGATGATTGGATGTTGTATTT-------------------------------------------------------------------------------------------------------------------------------------------------------------------------------------TGAGTTAGTGAGTGTAA------TTTGAATCAT------------------------------TTTCAAGTCAG---------GAACATAGATAGGGGCGGATGTAGCCAAG???????????ATTATCATCTTTTTT-TGTTAAC-GGTTCAAA--AAAATTGGGTCTCT-TCTTCATTGACTCT-TCTTTCACAAAGGTATCCGAGCATAAAAGTTTTTCTCT-----------------------TATCACAAGTCTT-----GTGAT-GTATG-ATGTAAATG-ATACATGAGCAGCT----GCAAGGAGTACTCTTACTCAT-----TTAAATGATTCCCAATACATATCATTACTCTTAC-TAAGA---ACATACAAAGTCTTCTTTTCAAGCTACAGGAAATTCCGGGGCCTAGATAAGATTTTGTCATACCCTTTACGCCTTTTTAATTGACATAGACCCCTATTTTCTAGTAAAATGAGTAGCTGATGCGTAGGGAATGGTCGGGATAGCTCAGTTGGTAGAGCAGAGGACTGAAAATCCTCGTGTCA
>T159
?????????????TTGAC-TTAT-TATACTCCTGAC-TATGAACCCCAT-GACCATGATATCTTGGCAGCATTTCGAGTAACTCCTCAACCTGGAGTTCCACCAGAAGAAGCAGGGGCCGCGGTAGCTGCCGAATCTTCTACTGGTACATGGACAACTGTGTGGACCGAT-GGACTTACCAGCCTTGATCGTTACAAAGGACGATGCTACCACATCGAGCCTGTTCCTGGAGAAGAAAGTCAGTTTATTGCTTATGTAGCTTACCCATTAGACCTTTTTGAAGAAGGTTCTGTTACTAACATGTTTACTTCCATTGTGGGTAATGT-ATTTGGGTTCAAAGCCCTGCGTGCTCTACGTTTGGAGGATTTGCGAATCCCTCCTGCTTATACGAAAACTTTCCAAGGCCCGCCTCATGGTATCCAAGTTGAAAGAGATAAATTGAACAAATATGGACGTCCCCTATTGGGATGTACTATTAAAC-CGAAATTGGGGTTGTCCGCTAAGAACTACGGCCGAGCAGTTTATGAATGTCTTCGCGGTTTTTATT-------AAAGGAGCAATAACCAATTTCTT---GTT-CTAT-TGAGC-GGGTTGGTATT-GCTCCTTTA------AT---------ATATA---TTTA----------------TGTTATGAG------T--TATAAGTTTTC-----TTACCCA----TTT---------------------------TAAAATTGGA-------TTTGA------A------------------------TAATAAATACATT----TTTA----------AGTGATGATTGGATGTTGTATTT-------------------------------------------------------------------------------------------------------------------------------------------------------------------------------------TGAGTTAGTGAGTGTAA------TTTGAATCAT------------------------------TTTCAAGTCAG---------GAACATAGATAGGGGCGGATGTAGCCAAGTG????????AATTATCATCTTTTTT-TGTTAAC-GGTTCAAA--AAAATTGGGTCTCT-TCTTCATTGACTCT-TCTTTCACAAAGGTATCCGAGCATAAAAGTTTTTCTCT-----------------------TATCACAAGTCTT-----GTGAT-GTATG-ATGTAAATG-ATACATGAGTAGCT----GCAAGGAGTACTCTTACTCAT-----TTAAATGATTCCCAATACATATCATTACTCTTAC-TAAGA---ACATACAAAGTCTTCTTTTCAAGCTACAGGAAATTCCGGGGCCTAGATAAGATTTTGTCATACCCTTTACGCCTTTTTAATTGACATAGACCCCTATTTTCTAGTAAAATGAGTAGCTGATGCGTAGGGAATGGTCGGGATAGCTCAGTTGGTAGAGCAGAGGACTGAAAATCCTCGTGTC?
>T168
??????????????TGAC-------------------TATGAACCCCAT-GACCATGATATCTTGGCAGCATTTCGAGTAACTCCTCAACCTGGAGTTCCACCAGAAGAAGCAGGGGCCGCGGTAGCTGCCGAATCTTCTACTGGTACATGGACAACTGTGTGGACCGAT-GGACTTACCAGCCTTGATCGTTACAAAGGACGATGCTACCACATCGAGCCTGTTCCTGGAGAAGAAAGTCAGTTTATTGCTTATGTAGCTTACCCATTAGACCTTTTTGAAGAAGGTTCTGTTACTAACATGTTTACTTCCATTGTGGGTAATGT-ATTTGGGTTCAAAGCCCTGCGTGCTCTACGTTTGGAGGATTTGCGAATCCCTCCTGCTTATACGAAAACTTTCCAAGGCCCGCCTCATGGTATCCAAGTTGAAAGAGATAAATTGAACAAATATGGACGTCCCCTATTGGGATGTACTATTAAAC-CGAAATTGGGGTTGTCCGCTAAGAACTACGGCCGAGCAGTTTATGAATGTCTTC??????????TA-------AAGG?AGCAATAACCAATTTCTT---GTT-CTAT-TGAGC-GGGTTGGTATT-GCTCCTTTA------AT---------ATATA---TTTA----------------TGTTATGAG------T--TATAAGTTTTC-----TTACCCA----TTT---------------------------TAAAATTGGA-------TTTGA------A------------------------TAATAAATACATT----TTTA----------AGTGATGATTGGATGTTGTATTT-------------------------------------------------------------------------------------------------------------------------------------------------------------------------------------TGAGTTAGTGAGTGTAA------TTTGAATCAT------------------------------TTTCAAGTCAG---------GAACATAGATAGGGGCGGATGTAGCCAAGTG????????????????TCTTTTTT-TGTTAAC-GGTTCAAA-AAAATTTGGGTCTCT-TCTTCATTGACTCT-TCTTTCACAAAGGTATCCGAGCATAAAAGTTTTTCTCT-----------------------TATCACAAGTCTT-----GTGAT-GTATG-ATGTAAATG-ATACATGAGCAGCT----GCAAGGAGTACTCTTACTCAT-----TTAAATGATTCCCAATACATATCATTACTCTTAC-TAAGA---ACATACAAAGTCTTCTTTTCAAGCTACAGGAAATTCCGGGGCCTAGATAAGATTTTGTCATACCCTTTACGCCTTTTTAATTGACATAGACCCCTATTTTCTAGTAAAATGAGTAGCTGATGCGTAGGGAATGGTCGGGATAGCTCAGTTGGTAGAGCAGAGGACTGAAAATCCTCGTGT??
>T164
??????????AAATTGAC-TTAT-TATACTCCTGAC-TATGAACCCCAT-GACCATGATATCTTGGCAGCATTTCGAGTAACTCCTCAACCTGGAGTTCCACCAGAAGAAGCAGGGGCCGCGGTAGCTGCCGAATCTTCTACTGGTACATGGACAACTGTGTGGACCGAT-GGACTTACCAGCCTTGATCGTTACAAAGGACGATGCTACCACATCGAGCCTGTTCCTGGAGAAGAAAGTCAGTTTATTGCTTATGTAGCTTACCCATTAGACCTTTTTGAAGAAGGTTCTGTTACTAACATGTTTACTTCCATTGTGGGTAATGT-ATTTGGGTTCAAAGCCCTGCGTGCTCTACGTTTGGAGGATTTGCGAATCCCTCCTGCTTATACGAAAACTTTCCAAGGCCCGCCTCATGGTATCCAAGTTGAAAGAGATAAATTGAACAAATATGGACGTCCCCTATTGGGATGTACTATTAAAC-CGAAATTGGGGTTGTCCGCTAAGAACTACGGCCGAGCAGTTTATGAATGT?????????TTTTATT-------AAAGGAGCAATAACCAATTTCTT---GTT-CTAT-TGAGC-GGGTTGGTATT-GCTCCTTTA------AT---------ATATA---TTTA-------------------------------T--TATAAGTTTTC-----TTACCCA----TTT---------------------------TAAAATTGGATTTGAATTTTGA------A------------------------TAATGAATACATT----TTTA----------AGTGATGATTGGATGTTGTATTT-------------------------------------------------------------------------------------------------------------------------------------------------------------------------------------TTAGTTAGTGAGTGTAA------TTTGAATCAT------------------------------TTTCAAGTCAG---------GAACATAGATAGGGGCGGATGTAGCCAAGTG?????????????????CTTTTTT?TGTTAAC-GGTTCAAA--AAAATTGGGTCTCT-TCTTCATTGACTCT-TCTTTCACAAAGGTATCCGAGCATAAAAGTTTTTCTCT-----------------------TATCACAAGTCTT-----GTGAT-GTATG-ATGTAAATG-ATACATGAGCAGCT----GCAAGGAGTACTCTTACTCAT-----TTAAATGATTCCCAATACATATCATTACTCTTAC-TAAGA---ACATACAAAGTCTTCTTTTCAAGCTACAGGAAATTCCGGGGCCTAGATAAGATTTTGTCATACCCTTTACGCCTTTTTAATTGACATAGACCCCTATTTTCTAGTAAAATGAGTAGCTGATGCGTAGGGAATGGTCGGGATAGCTCAGTTGGTAGAGCAGAGGACTGAAAATCCTCGTG???
>T227
?????AATACAAATTGAC-TTAT-TATACTCCTGAC-TATGAACCCCAT-GACCATGATATCTTGGCAGCATTTCGAGTAACTCCTCAACCTGGAGTTCCACCAGAAGAAGCAGGGGCCGCGGTAGCTGCCGAATCTTCTACTGGTACATGGACAACTGTGTGGACCGAT-GGACTTACCAGCCTTGATCGTTACAAAGGACGATGCTACCACATCGAGCCTGTTCCTGGAGAAGAAAGTCAGTTTATTGCTTATGTAGCTTACCCATTAGACCTTTTTGAAGAAGGTTCTGTTACTAACATGTTTACTTCCATTGTGGGTAATGT-ATTTGGGTTCAAAGCCCTGCGTGCTCTACGTTTGGAGGATTTGCGAATCCCTCCTGCTTATACGAAAACTTTCCAAGGCCCGCCTCATGGTATCCAAGTTGAAAGAGATAAATTGAACAAATATGGACGTCCCCTATTGGGATGTACTATTAAAC-CGAAATTGGGGTTGTCCGCTAAGAACTACGGCCGAGCAGTTTATGAATGTCTTCGCGG?TTTAATT-------AAAGGAGCAATAACCAATTTCTT---GTT-CTAT-TGAGC-GGGTTGGTATT-GCTCCTTTA------AT---------ATATA---TTTA-------------------------------T--TATAAGTTTTC-----TTACCCA----TTT---------------------------TAAAATTGGA-------TTTGA------A------------------------TAATGAATACATT----TTTA----------AGTGATGATTGGATGTTGTATTT-------------------------------------------------------------------------------------------------------------------------------------------------------------------------------------TGAGTTAGTGAGTGTAA------TTTGAATCAT--------------------------------TCAAGTC?G????????????????????????????????????????TCTCTACTAATTATCATCTTTTTT-TGTTAAC-GGTTCAAA--AAAATTGGGTCTCT-TCTTCATTGACTCT-TCTTTCACAAAGGTATCCGAGCATAAAAGTTTTTCTCT-----------------------TATCACAAGTCTT-----GTGAT-GTATG-ATGTAAATG-ATACATGAGCAGCT----GCAAGGAGTACTCTTACTCAT-----TTAAATGATTCCCAATACATATCATTACTCTTAC-TAAGA---ACATACAAAGTCTTCTTTTCAAGCTACAGGAAATTCCGGGGCCTAGATAAGATTTTGTCATACCCTTTACGCCTTTTTAATTGACATAGACCCCTATTTTCTAGTAAAATGAGTAGCTGATGCGTAGGGAATGGTCGGGATAGCTCAGTTGGTAGAGCAGAGGACTGAAAATCCTCGTGTCA
>T224
???????TACAAATTGAC-TTAT-TATACTCCTGAC-TATGAACCCCAT-GACCATGATATCTTGGCAGCATTTCGAGTAACTCCTCAACCTGGAGTTCCACCAGAAGAAGCAGGGGCCGCGGTAGCTGCCGAATCTTCTACTGGTACATGGACAACTGTGTGGACCGAT-GGACTTACCAGCCTTGATCGTTACAAAGGACGATGCTACCACATCGAGCCTGTTCCTGGAGAAGAAAGTCAGTTTATTGCTTATGTAGCTTACCCATTAGACCTTTTTGAAGAAGGTTCTGTTACTAACATGTTTACTTCCATTGTGGGTAATGT-ATTTGGGTTCAAAGCCCTGCGTGCTCTACGTTTGGAGGATTTGCGAATCCCTCCTGCTTATACGAAAACTTTCCAAGGCCCGCCTCATGGTATCCAAGTTGAAAGAGATAAATTGAACAAATATGGACGTCCCCTATTGGGATGTACTATTAAAC-CGAAATTGGGGTTGTCCGCTAAGAACTACGGCCGAGCAGTTTATGAATGTCTTCGCGG???????????????????????????ACCAATTTCTT---GTT-CTAT-TGAGC-GGGTTGGTATT-GCTCCTTTA------AT---------ATATA---TTTA-------------------------------T--TATAAGTTTTC-----TTACCCA----TTT---------------------------TAAAATTGGA-------TTTGA------A------------------------TAATGAATACCTT----TTTA----------AGTGATGATTGGATGTTGTATTT-------------------------------------------------------------------------------------------------------------------------------------------------------------------------------------TGAGTTAGTGAGTGTAA------TTTGAATCAT------------------------------TTTCAAGTCAG---------GAACATAGATAGGGGCGGATGTAGCCAAGTG?????????????????????????????AAC-GGTTCAAA--AAAATTGGGTCTCT-TCTTCATTGACTCT-TCTTTCACAAAGGTATCCGAGCATAAAAGTTTTTCTCT-----------------------TATCACAAGTCTT-----GTGAT-GTATG-ATGTAAATG-ATACATGAGCAGCT----GCAAGGAGTACTCTTACTCAT-----TTAAATGATTCCCAATACATATCATTACTCTTAC-TAAGA---ACATACAAAGTCTTCTTTTCAAGCTACAGGAAATTCCGGGGCCTAGATAAGATTTTGTCATACCCTTTACGCCTTTTTAATTGACATAGACCCCTATTTTCTAGTAAAATGAGTAGCTGATGCGTAGGGAATGGTCGGGATAGCTCAGTTGGTAGAGCAGAGGACTGAAAATCCTCGTGTCA
>T202
????????ACAAATTGAC-TTAT-TATACTCCTGAC-TATGAACCCCAT-GACCATGATATCTTGGCAGCATTTCGAGTAACTCCTCAACCTGGAGTTCCACCAGAAGAAGCAGGGGCCGCGGTAGCTGCCGAATCTTCTACTGGTACATGGACAACTGTGTGGACCGAT-GGACTTACCAGCCTTGATCGTTACAAAGGACGATGCTACCACATCGAGCCTGTTCCTGGAGAAGAAAGTCAGTTTATTGCTTATGTAGCTTACCCATTAGACCTTTTTGAAGAAGGTTCTGTTACTAACATGTTTACTTCCATTGTGGGTAATGT-ATTTGGGTTCAAAGCCCTGCGTGCTCTACGTTTGGAGGATTTGCGAATCCCTCCTGCTTATACGAAAACTTTCCAAGGCCCGCCTCATGGTATCCAAGTTGAAAGAGATAAATTGAACAAATATGGACGTCCCCTATTGGGATGTACTATTAAAC-CGAAATTGGGGTTGTCCGCTAAGAACTACGGCCGAGCAGTTTATGAATGTCTTCGCGG???????????????AAAGGAGCAATAACCAATTTCTT---GTT-CTAT-TGAGC-GGGTTGGTATT-GCTCCTTTA------AT---------ATATA---TTTA-------------------------------T--TATAAGTTTTC-----TTACCCA----TTT---------------------------TAAAATTGGA-------TTTGA------A------------------------TAATGAATACATT----TTTA----------AGTGATGATTGGATGTTGTATTT-------------------------------------------------------------------------------------------------------------------------------------------------------------------------------------TTAATTAGTGAGTGTAA------TTTGAATCAT------------------------------TTTCAAGTCAG---------GAACATAGATAGGGGCGGATGTAGCCAAGTGTCTCTACTAATTATCATCTTTTTT-TGTTAAC-GGTTCAAA--AAAATTGGGTCTCT-TCTTCATTGACTCT-TCTTTCACAAAGGTATCCGAGCATAAAAGTTTTTCTCT-----------------------TATCACAAT---------GTGAT-GTATG-ATGTAAATG-ATACATGAGCAGCT----GCAAGGAGTACTCTTACTCAT-----TTAAATGATTCCCAATACATATCATTACTCTTAC-TAAGA---ACATACAAAGTCTTCTTTTCAAGCTACAGGAAATTCCGGGGCCTAGATAAGATTTTGTCATACCCTTTACGCCTTTTTAATTGACATAGACCCCTATTTTCTAGTAAAATGAGTAGCTGATGCGTAGGGAATGGTCGGGATAGCTCAGTTGGTAGAGCAGAGGACTGAAAATCCTCGTGT??
>T193
???????TACAAATTGAC-TTAT-TATACTCCTGAC-TATGAACCCCAT-GACCATGATATCTTGGCAGCATTTCGAGTAACTCCTCAACCTGGAGTTCCACCAGAAGAAGCAGGGGCCGCGGTAGCTGCCGAATCTTCTACTGGTACATGGACAACTGTGTGGACCGAT-GGACTTACCAGCCTTGATCGTTACAAAGGACGATGCTACCACATCGAGCCTGTTCCTGGAGAAGAAAGTCAGTTTATTGCTTATGTAGCTTACCCATTAGACCTTTTTGAAGAAGGTTCTGTTACTAACATGTTTACTTCCATTGTGGGTAATGT-ATTTGGGTTCAAAGCCCTGCGTGCTCTACGTTTGGAGGATTTGCGAATCCCTCCTGCTTATACGAAAACTTTCCAAGGCCCGCCTCATGGTATCCAAGTTGAAAGAGATAAATTGAACAAATATGGACGTCCCCTATTGGGATGTACTATTAAAC-CGAAATTGGGGTTGTCCGCTAAGAACTACGGCCGAGCAGTTTATGAATGTCTTC?????TTTTATT-------AAAGGAGCAATAACCAATTTCTT---GTT-CTAT-TGAGC-GGGTTGGTATT-GCTCCTTTA------AT---------ATATA---TTTA-------------------------------T--TATAAGTTTTC-----TTACCCA----TTT---------------------------TAAAATTGGA-------TTTGA------A------------------------TAATGAATACATT----TTTA----------AGTGATGATTGGATGTTGTATTT-------------------------------------------------------------------------------------------------------------------------------------------------------------------------------------TGAGTTAGTGAGTGTAA------TTTGAATCAT------------------------------TTTCAAGTCAG---------GAACATAGATAGGGGCGGATGTAGCCAAGTGTCTCTACTAATTATCATCTTTTTT-TGTTAAC-GGTTCAAA--AAAATTGGGTCTCT-TCTTCATTGACTCT-TCTTTCACAAAGGTATCCGAGCATAAAAGTTTTTCTCT-----------------------TATCACAAGTCTT-----GTGAT-GTATG-ATGTAAATG-ATACATGAGCAGCT----GCAAGGAGTACTCTTACTCAT-----TTAAATGATTCCCAATACATATCATTACTCTTAC-TAAGA---ACATACAAAGTCTTCTTTTCAAGCTACAGGAAATTCCGGGGCCTAGATAAGATTTTGTCATACCCTTTACGCCTTTTTAATTGACATAGACCCCTATTTTCTAGTAAAATGAGTAGCTGATGCGTAGGGAATGGTCGGGATAGCTCAGTTGGTAGAGCAGAGGACTGAAAATCCTCGTG?CA
>T177
????????????ATTGAC-TTAT-TATACTCCTGAC-TATGAACCCCAT-GACCATGATATCTTGGCAGCATTTCGAGTAACTCCTCAACCTGGAGTTCCACCAGAAGAAGCAGGGGCCGCGGTAGCTGCCGAATCTTCTACTGGTACATGGACAACTGTGTGGACCGAT-GGACTTACCAGCCTTGATCGTTACAAAGGACGATGCTACCACATCGAGCCTGTTCCTGGAGAAGAAAGTCAGTTTATTGCTTATGTAGCTTACCCATTAGACCTTTTTGAAGAAGGTTCTGTTACTAACATGTTTACTTCCATTGTGGGTAATGT-ATTTGGGTTCAAAGCCCTGCGTGCTCTACGTTTGGAGGATTTGCGAATCCCTCCTGCTTATACGAAAACTTTCCAAGGCCCGCCTCATGGTATCCAAGTTGAAAGAGATAAATTGAACAAATATGGACGTCCCCTATTGGGATGTACTATTAAAC-CGAAATTGGGGTTGTCCGCTAAGAACTACGGCCGAGCAGTTTATGAATGTCTTC?????TTTTATT-------AAAGGAGCAATAACCAATTTCTT---GTT-CTAT-TGAGC-GGGTTGGTATT-GCTCCTTTA------AT---------ATATA---TTTC-------------------------------T--TATAAGTTTTC-----TTACCCA----TTT---------------------------TAAAATTGGA-------TTTGA------A------------------------TAATGAATACATT----TTTA----------AGTGATGATTGGATGTTGTATTT-------------------------------------------------------------------------------------------------------------------------------------------------------------------------------------TTAATTAGTGAGTGTAA------TTTGAATCAT------------------------------TTTCAAGTCAG---------GAACATAGATAGGGGCGGATGTAGCCAAGTGTCTCTACTAATTATCATCTTTTTT-TGTTAAC-GGTTCAAA--AAAATTGGGTCTCT-TCTTCATTGACTCT-TCTTTCACAAAGGTATCCGAGCATAAAAGTTTTTCTCT-----------------------TATCACAAT---------GTGAT-GTATG-ATGTAAATG-ATACATGAGCAGCT----GCAAGGAGTACTCTTACTCAT-----TTAAATGATTCCCAATACATATCATTACTCTTAC-TAAGA---ACATACAAAGTCTTCTTTTCAAGCTACAGGAAATTCCGGGGCCTAGATAAGATTTTGTCATACCCTTTACGCCTTTTTAATTGACATAGACCCCTATTTTCTAGTAAAATGAGTAGCTGATGCGTAGGGAATGGTCGGGATAGCTCAGTTGGTAGAGCAGAGGACTGAAAATCCTCGTGTC?
>T093
????????ACAAATTGAC-TTAT-TATACTCCTGAC-TATGAACCCCAT-GACCATGATATCTTGGCAGCATTTCGAGTAACTCCTCAACCTGGAGTTCCACCAGAAGAAGCAGGGGCCGCGGTAGCTGCCGAATCTTCTACTGGTACATGGACAACTGTGTGGACCGAT-GGACTTACCAGCCTTGATCGTTACAAAGGACGATGCTACCACATCGAGCCTGTTCCTGGAGAAGAAAGTCAGTTTATTGCTTATGTAGCTTACCCATTAGACCTTTTTGAAGAAGGTTCTGTTACTAACATGTTTACTTCCATTGTGGGTAATGT-ATTTGGGTTCAAAGCCCTGCGTGCTCTACGTTTGGAGGATTTGCGAATCCCTCCTGCTTATACGAAAACTTTCCAAGGCCCGCCTCATGGTATCCAAGTTGAAAGAGATAAATTGAACAAATATGGACGTCCCCTATTGGGATGTACTATTAAAC-CGAAATTGGGGTTGTCCGCTAAGAACTACGGCCGAGCAGTTTATGAATGTCTTC?????TTTTATT-------AAAGGAGCAATAACCAATTTCTT---GTT-CTAT-TGAGC-GGGTTGGTATT-GCTCCTTTA------AT---------ATATA---TTTA-------------------------------T--TATAAGTTTTC-----TTACCCA----TTT---------------------------TAAAATTGGA-------TTTGA------A------------------------TAATGAATACATT----TTTA----------AGTGATGATTGGATGTTGTATTT-------------------------------------------------------------------------------------------------------------------------------------------------------------------------------------TTAATTAGTGAGTGTAA------TTTGAATCAT------------------------------TTTCAAGTCAG---------GAACATAGATAGGGGCGGATGTAGCCAAGTGCTCTAACTAATTATCATCTTTTTT-TGTTAAC-GGTTCAAA--AAAATTGGGTCTCT-TCTTCATTGACTCT-TCTTTCACAAAGGTATCCGAGCATAAAAGTTTTTCTCT-----------------------TATCACAA----T-----GTGAT-GTATG-ATGTAAATG-ATACATGAGCAGCT----GCAAGGAGTACTCTTACTCAT-----TTAAATGATTCCCAATACATATCATTACTCTTAC-TAAGA---ACATACAAAGTCTTCTTTTCAAGCTACAGGAAATTCCGGGGCCTAGATAAGATTTTGTCATACCCTTTACGCCTTTTTAATTGACATAGACCCCTATTTTCTAGTAAAATGAGTAGCTGATGCGTAGGGAATGGTCGGGATAGCTCAGTTGGTAGAGCAGAGGACTGAAAATCCTCGTGTCA
>T201
TAAAGAATACAAATTGAC-TTAT-TATACTCCTGAC-TATGAACCCCAT-GACCATGATATCTTGGCAGCATTTCGAGTAACTCCTCAACCTGGAGTTCCACCAGAAGAAGCAGGGGCCGCGGTAGCTGCCGAATCTTCTACTGGTACATGGACAACTGTGTGGACCGAT-GGACTTACCAGCCTTGATCGTTACAAAGGACGATGCTACCACATCGAGCCTGTTCCTGGAGAAGAAAGTCAGTTTATTGCTTATGTAGCTTACCCATTAGACCTTTTTGAAGAAGGTTCTGTTACTAACATGTTTACTTCCATTGTGGGTAATGT-ATTTGGGTTCAAAGCCCTGCGTGCTCTACGTTTGGAGGATTTGCGAATCCCTCCTGCTTATACGAAAACTTTCCAAGGCCCGCCTCATGGTATCCAAGTTGAAAGAGATAAATTGAACAAATATGGACGTCCCCTATTGGGATGTACTATTAAAC-CGAAATTGGGGTTGTCCGCTAAGAACTACGGCCGAGCAGTTTATGAATGTCTTCGCG????????????????????????????????????????????????????????????????????????????????????????????????????????????????????????????????????????????????????????????????????????????????????????????????????????????????????????????????????????????????????????????????????????????????????????????????????????????????????????????????????????????????????????????????????????????????????????????????????????????????????????????????????????????????????????????????????????????????????????????????????????????????????????????????????????????????????????????????????????????????????????????????????????????????????????TCTCTACTAATTATCATCTTTTTT-TGTTAAC-GGTTCAAA--AAAATTGGGTCTCT-TCTTCATTGACTCT-TCTTTCACAAAGGTATCCGAGCATAAAAGTTTTTCTCT-----------------------TATCACAAGTCTT-----GTGAT-GTATG-ATGTAAATG-ATACATGAGCAGCT----GCAAGGAGTACTCTTACTCAT-----TTAAATGATTCCCAATACATATCATTACTCTTAC-TAAGA---ACATACAAAGTCTTCTTTTCAAGCTACAGGAAATTCCGGGGCCTAGATAAGATTTTGTCATACCCTTTACGCCTTTTTAATTGACATAGACCCCTATTTTCTAGTAAAATGAGTAGCTGATGCGTAGGGAATGGTCGGGATAGCTCAGTTGGTAGAGCAGAGGACTGAAAATCCTCGTGT??
>T218
????????????ATTGAC-TTAT-TATACTCCTGAC-TATGAACCCCAT-GACCATGATATCTTGGCAGCATTTCGAGTAACTCCTCAACCTGGAGTTCCACCAGAAGAAGCAGGGGCCGCGGTAGCTGCCGAATCTTCTACTGGTACATGGACAACTGTGTGGACCGAT-GGACTTACCAGCCTTGATCGTTACAAAGGACGATGCTACCACATCGAGCCTGTTCCTGGAGAAGAAAGTCAGTTTATTGCTTATGTAGCTTACCCATTAGACCTTTTTGAAGAAGGTTCTGTTACTAACATGTTTACTTCCATTGTGGGTAATGT-ATTTGGGTTCAAAGCCCTGCGTGCTCTACGTTTGGAGGATTTGCGAATCCCTCCTGCTTATACGAAAACTTTCCAAGGCCCGCCTCATGGTATCCAAGTTGAAAGAGATAAATTGAACAAATATGGACGTCCCCTATTGGGATGTACTATTAAAC-CGAAATTGGGGTTGTCCGCTAAGAACTACGGCCGAGCAGTTTATGAATGTCTTCG????TTTTATT-------AAAGGAGCAATAACCAATTTCTT---GTT-CTAT-TGAGC-GGGTTGGTATT-GCTCCTTTA------AT---------ATATA---TTTA-------------------------------T--TATAAGTTTTC-----TTACCCA----TTT---------------------------TAAAATTGGA-------TTTGA------A-----------------------------------------TTTG---------------------GATGTTGTATTT-------------------------------------------------------------------------------------------------------------------------------------------------------------------------------------TGAGTTAGTGAGTGTAA------TTTGAATCAT------------------------------TTTCAAGTCAG---------GAACATAGATAGGGGCGGATGTAGCCAAGTG?????????ATTATCATCTTTTTT-TGTTAAC-GGTTCAAA--AAAATTGGGTCTCT-TCTTC?TT?ACTCT-TCTTTCACAAAGGTATCCGAGCATAAAAGTTTTTCTCT-----------------------TATCACAAGTCTT-----GTGAT-GTATG-ATGTAAATG-ATACATGAGCAGCT----GCAAGGAGTACTCTTACTCAT-----TTAAATGATTCCCAATACATATCATTACTCTTAC-TAAGA---ACATACAAAGTCTTCTTTTCAAGCTACAGGAAATTCCGGGGCCTAGATAAGATTTTGTCATACCCTTTACGCCTTTTTAATTGACATAGACCCCTATTTTCTAGTAAAATGAGTAGCTGATGCGTAGGGAATGGTCGGGATAGCTCAGTTGGTAGAGCAGAGGACTGAAAATCCTCGTGTCA
>T197
?????AATACAAATTGAC-TTAT-TATACTCCTGAC-TATGAACCCCAT-GACCATGATATCTTGGCAGCATTTCGAGTAACTCCTCAACCTGGAGTTCCACCAGAAGAAGCAGGGGCCGCGGTAGCTGCCGAATCTTCTACTGGTACATGGACAACTGTGTGGACCGAT-GGACTTACCAGCCTTGATCGTTACAAAGGACGATGCTACCACATCGAGCCTGTTCCTGGAGAAGAAAGTCAGTTTATTGCTTATGTAGCTTACCCATTAGACCTTTTTGAAGAAGGTTCTGTTACTAACATGTTTACTTCCATTGTGGGTAATGT-ATTTGGGTTCAAAGCCCTGCGTGCTCTACGTTTGGAGGATTTGCGAATCCCTCCTGCTTATACGAAAACTTTCCAAGGCCCGCCTCATGGTATCCAAGTTGAAAGAGATAAATTGAACAAATATGGACGTCCCCTATTGGGATGTACTATTAAAC-CGAAATTGGGGTTGTCCGCTAAGAACTACGGCCGAGCAGTTTATGAATGTCTTCG??????????????????????????????????????????????????????????????????????????????????????????????????????????????????????????????????????????????????????????????????????????????????????????????????????????????????????????????????????????????????????????????????????????????????????????????????????????????????????????????????????????????????????????????????????????????????????????????????????????????????????????????????????????????????????????????????????????????????????????????????????????????????????????????????????????????????????????????????????????????????????????????????????????????????????????TCTCTACTAATTATCATCTTTTTT-TGTTAAC-GGTTCAAA--AAAATTGGGTCTCT-TCTTCATTGACTCT-TCTTTCACAAAGGTATCCGAGCATAAAAGTTTTTCTCT-----------------------TATCACAAGTCTT-----GTGAT-GTATG-ATGTAAATG-ATACATGAGCAGCT----GCAAGGAGTACTCTTACTCAT-----TTAAATGATTCCCAATACATATCATTACTCTTAC-TAAGA---ACATACAAAGTCTTCTTTTCAAGCTACAGGAAATTCCGGGGCCTAGATAAGATTTTGTCATACCCTTTACGCCTTTTTAATTGACATAGACCCCTATTTTCTAGTAAAATGAGTAGCTGATGCGTAGGGAATGGTCGGGATAGCTCAGTTGGTAGAGCAGAGGACTGAAAATCCTCGTGTCA
>T190
????????ACAAATTGAC-TTAT-TATACTCCTGAC-TATGAACCCCAT-GACCATGATATCTTGGCAGCATTTCGAGTAACTCCTCAACCTGGAGTTCCACCAGAAGAAGCAGGGGCCGCGGTAGCTGCCGAATCTTCTACTGGTACATGGACAACTGTGTGGACCGAT-GGACTTACCAGCCTTGATCGTTACAAAGGACGATGCTACCACATCGAGCCTGTTCCTGGAGAAGAAAGTCAGTTTATTGCTTATGTAGCTTACCCATTAGACCTTTTTGAAGAAGGTTCTGTTACTAACATGTTTACTTCCATTGTGGGTAATGT-ATTTGGGTTCAAAGCCCTGCGTGCTCTACGTTTGGAGGATTTGCGAATCCCTCCTGCTTATACGAAAACTTTCCAAGGCCCGCCTCATGGTATCCAAGTTGAAAGAGATAAATTGAACAAATATGGACGTCCCCTATTGGGATGTACTATTAAAC-CGAAATTGGGGTTGTCCGCTAAGAACTACGGCCGAGCAGTTTATGAATGTCTTCG??????TTATT--------AAGGAGCAATAACCAATTTCTT---GTT-CTAT-TGAGC-GGGTTGGTATT-GCTCCTTTA------AT---------ATATA---TTTA-------------------------------T--TATAAGTTTTC-----TTACCCA----TTT---------------------------TAAAATTGGA-------TTTGA------A------------------------TAATGAATACATT----TTTA----------AGTGATGATTGGATGTTGTATTT-------------------------------------------------------------------------------------------------------------------------------------------------------------------------------------TTAATTAGTGAGTGTAA------TTTGAATCAT------------------------------TTTCAAGTCAG---------GAACATAGATAGGGGCGGATGTAGCCAAGTG????TACTAATTATCATCTTTTTT?TGTTAAC-GGTTCAAA--AAAATTGGGTCTCT-TCTTCATTGACTCT-TCTTTCACAAAGGTATCCGAGCATAAAAGTTTTTCTCT-----------------------TATCACAA----T-----GTGAT-GTATG-ATGTAAATG-ATACATGAGCAGCT----GCAAGGAGTACTCTTACTCAT-----TTAAATGATTCCCAATACATATCATTACTCTTAC-TAAGA---ACATACAAAGTCTTCTTTTCAAGCTACAGGAAATTCCGGGGCCTAGATAAGATTTTGTCATACCCTTTACGCCTTTTTAATTGACATAGACCCCTATTTTCTAGTAAAATGAGTAGCTGATGCGTAGGGAATGGTCGGGATAGCTCAGTTGGTAGAGCAGAGGACTGAAAATCCTCGTGTCA
>T210
TAAAGAATACAAATTGAC-TTAT-TATACTCCTGAC-TATGAACCCCAT-GACCATGATATCTTGGCAGCATTTCGAGTAACTCCTCAACCTGGAGTTCCACCAGAAGAAGCAGGGGCCGCGGTAGCTGCCGAATCTTCTACTGGTACATGGACAACTGTGTGGACCGAT-GGACTTACCAGCCTTGATCGTTACAAAGGACGATGCTACCACATCGAGCCTGTTCCTGGAGAAGAAAGTCAGTTTATTGCTTATGTAGCTTACCCATTAGACCTTTTTGAAGAAGGTTCTGTTACTAACATGTTTACTTCCATTGTGGGTAATGT-ATTTGGGTTCAAAGCCCTGCGTGCTCTACGTTTGGAGGATTTGCGAATCCCTCCTGCTTATACGAAAACTTTCCAAGGCCCGCCTCATGGTATCCAAGTTGAAAGAGATAAATTGAACAAATATGGACGTCCCCTATTGGGATGTACTATTAAAC-CGAAATTGGGGTTGTCCGCTAAGAA??????????????????????????????????TTT??TT-------AAAGGAGCAATAACCAATTTCTT---GTT-CTAT-TGAGC-GGGTTGGTATT-GCTCCTTTA------AT---------ATATA---TTTA----------------TGTTATGAG------T--TATAAGTTTTC-----TTACCCA----TTT---------------------------TAAAATTGGA-------TTTGA------A------------------------TAATAAATACATT----TTTA----------AGTGATGATTGGATGTTGTATTT-------------------------------------------------------------------------------------------------------------------------------------------------------------------------------------TGAGTTAGTGAGTGTAA------TTTGAATCAT------------------------------TTTCAAGTCAG---------GAACATAGATAGGGGCGGATGTAGCCAAGTGCTCTACTAA-TTATCATCTTTTTT-TGTTAAC-GGTTCAAA--AAAATTGGGTCTCT-TCTTCATTGACTCT-TCTTTCACAAAGGTATCCGAGCATAAAAGTTTTTCTCT-----------------------TATCACAAGTCTT-----GTGAT-GTATG-ATGTAAATG-ATACATGAGCAGCT----GCAAGGAGTACTCTTACTCAT-----TTAAATGATTCCCAATACATATCATTACTCTTAC-TAAGA---ACATACAAAGTCTTCTTTTCAAGCTACAGGAAATTCCGGGGCCTAGATAAGATTTTGTCATACCCTTTACGCCTTTTTAATTGACATAGACCCCTATTTTCTAGTAAAATGAGTAGCTGATGCGTAGGGAATGGTCGGGATAGCTCAGTTGGTAGAGCAGAGGACTGAAAATCCTCGTGTCA
>T147
TAAAGAATACAAATTGAC-TTAT-TATACTCCTGAC-TATGAACCCCAT-GACCATGATATCTTGGCAGCATTTCGAGTAACTCCTCAACCTGGAGTTCCAGCAGAAGAAGCAGGGGCCGCGGTAGCTGCCGAATCTTCTACTGGTACATGGACAACTGTGTGGACCGAT-GGGCTTACCAGCCTTGATCGTTACAAAGGACGATGCTACCACATCGAGCCTGTTCCTGGAGAAGAAAGTCAGTTTATTGCTTATGTAGCTTACCCATTAGACCTTTTTGAAGAAGGTTCTGTTACTAACATGTTTACTTCCATTGTGGGTAATGT-ATTTGGGTTCAAAGCCCTGCGTGCTCTACGTTTGGAGGATTTGCGAATCCCTCCTGCTTATACGAAAACTTTCCAAGGCCCGCCTCATGGTATCCAAGTTGAGAGAGATAAATTGAACAAATATGGACGTCCCCTATTGGGATGTACTATTAAAC-CGAAATTGGGATT?TCCGCTAAGAA??????????????????????????????????TTGATTT-------AAAGGAGCAATAACCAATTTCTT---GTT-CTATATGAGT-GGGTTGGTATT-GCTCCTTTAAATTT-GT---------ATAAA---TTTG--------------TATGTTATGAG------T--TAGAAGTTTTC-----TTCCCCA----TTTTTTGAATTATTATTCATGTTTTATTAATAAAATATGA------AATTAA-------------------------------TAAAAATCCAGTTTAGTTTTA----------AGTGATGA------ACTGTAATT------------------------------------------------------------------------------------------------------------------------------------------------------------------------------------------------------------TTAAAATTTT------------------------------TTTTGAAT????????????????????????????????????????????????????????????CTTTTTT-TGTTAAC-GGTTCAAATAAAAATTGGGTCTCT-TCTTCATTGACTCT-TCTTTCACAAAGGTATCCGAGCAGAAAAGTTTTTCTCTTATTCTCT---------------TATCACAAGTCTT-----GTGAT-GTATG-ATGTAAATG-ATACATGAGCAGCT----GCAAAGAGTACTCTTATTCAT-----TTGAATGATTCCCAATACATA-----ACTCTTAC-TAAGA---ACATACAAAGTCTTCTTTTCAAGCTACAGAAAATTTCGGGGCCTAGATAA--------CATACCCTTTACGCCTTTTTAATTGACATAGACCCCTATTTTCGACTAAAATGAGTAGCTGGTGCGTAGGGCATGGTCGGGATAGCTCAGTTGGTAGAGCAGAGGACTGAAAATCCTCGTGTCA
>T165
?????????????TTGAC-TTAT-TATACTCCTGAC-TATGAACCCCAT-GACCATGATATCTTGGCAGCATTTCGAGTAACTCCTCAACCTGGAGTTCCAGCAGAAGAAGCAGGGGCCGCGGTAGCTGCCGAATCTTCTACTGGTACATGGACAACTGTGTGGACCGAT-GGGCTTACCAGCCTTGATCGTTACAAAGGACGATGCTACCACATCGAGCCTGTTCCTGGAGAAGAAAGTCAGTTTATTGCTTATGTAGCTTACCCATTAGACCTTTTTGAAGAAGGTTCTGTTACTAACATGTTTACTTCCATTGTGGGTAATGT-ATTTGGGTTCAAAGCCCTGCGTGCTCTACGTTTGGAGGATTTGCGAATCCCTCCTGCTTATACGAAAACTTTCCAAGGCCCGCCTCATGGTATCCAAGTTGAGAGAGATAAATTGAACAAATATGGACGTCCCCTATTGGGATGTACTATTAAAC-CGAAATTGGGATTGTCCGCTAAGAACTACGGCCGAGCAGTTTATGAATGTCTTCG????TTGATTT-------AAAGGAGCAATAACCAATTTCTT---GTT-CTATATGAGT-GGGTTGGTATT-GCTCCTTTAAATTT-GT---------ATAAA---TTTG--------------TATGTTATGAG------T--TAGAAGTTTTC-----TTCCCCATTTTTTTTTTTAATTATTATTCATGTTTTATTAAAAAAATATGA------AATTAA-------------------------------AAAAAATCCAGTTTAGTTTTA----------AGTGATGA------ACTGTAATT-------------------------------------------------------------------------------------------------------------------------------------------------------------------------------------------------TTTAA----------AATTTT------------------------------TTTT????????????????????????????????????????????????????????????????????????????????GGTTCAAATAAAAATTGGGTCTCT-TCTTCATTGACTCT-TCTTTCACAAAGGTATCCGAGCAGAAAAGTTTTTCTCTTATTCTCTTATCACA--------TATCACAAGTCTT-----GTGAT-GTATG-ATGTAAATG-ATACATGAGCAGCT----GCAAAGAGTACTCTTATTCAT-----TTGAATGATTCCCAATACATA-----ACTCTTAC-TAAGA---ACATACAAAGTCTTCTTTTCAAGCTACATAAAATTTCGGGGCCTAGATAA--------CATACCCTTTACGCCTTTTTAATTGACATAGACCCCTATTTTCGACTAAAATGAGTAGCTGGTGCGTAGGGCATGGTCGGGATAGCTCAGTTGGTAGAGCAGAGGACTGAAAATCCTCGTGTCA
>T153
?????????????TTGAC-TTAT-TATACTCCTGACATATGAACCCC?T-GACCATGATATCTTGGCAGCATTTCGAGTAACTCCTCAACCTGGAGTTCCACCAGAAGAAGCAGGGGCCGCGGTAGCTGCCGAATCTTCTACTGGTACATGGACAACTGTGTGGACCGAT-GGGCTTACCAGCCTTGATCGTTACAAAGGACGATGCTACCACATCGAGCCTGTTCCTGGAGAAGAAAGTCAGTTTATTGCTTATGTAGCTTACCCATTAGACCTTTTTGAAGAAGGTTCTGTTACTAACATGTTTACTTCCATTGTGGGTAATGT-ATTTGGGTTCAAAGCCCTGCGTGCTCTACGTTTGGAGGATTTGCGAATCCCTCCTGCTTATACGAAAACTTTCCAAGGCCCGCCTCATGGTATCCAAGTTGAGAGAGATAAATTGAACAAATATGGACGTCCCCTATTGGGATGTACTATTAAAC-CGAAATTGGGATTGTCCGCTAAGAACTACGGCCGAGCAGTTTATGAATGTCTTCGCGGT???????????????????????????????????????????????????????????????????????????????????????????????????????????????????????????????????????????????????????????????????????????????????????????????????????????????????????????????????????????????????????????????????????????????????????????????????????????????????????????????????????????????????????????????????????????????????????????????????????????????????????????????????????????????????????????????????????????????????????????????????????????????????????????????????????????????????????????????????????????????????????????????????????????????????????????????????????????????????????GGTTCAAATAAAAATTGGGTCTCT-TCTTCATTGACTCT-TCTTTCACAAAGGTATCCRAGCAGAAAAGTTTTTCTCTTATTCTCT---------------TATCACAAGTCTT-----GTGAT-GTATG-ATGTAAATG-ATACATGAGCAGCT----GCAAAGAGTACTCTTATTCAT-----TTGAATGATTCCCAATACATA-----ACTCTTAC-TAAGA---ACATACAAAGTCTTCTTTTCAAGCTACAGAAAATTTCGGGGCCTAGATAA--------CATACCCTTTACGCCTTTTTAATTGACATAGACCCCTATTTTCGACTAAAATGAGTAGCTGGTGCGTAGGGCATGGTCGGGATAGCTCAGTTGGTAGAGCAGAGGACTGAAAATCCTCGTGTCA
>T238
TTAAGAATACAAATTGAC-TTAT-TATACTCCTGAC-TATGAACCCCAT-GACCATGATATCTTGGCAGCATTTCGAGTAACTCCTCAACCTGGAGTTCCACCAGAAGAAGCAGGGGCCGCGGTAGCTGCCGAATCTTCTACTGGTACATGGACAACTGTGTGGACCGAT-GGGCTTACCAGCCTTGATCGTTACAAAGGACGATGCTACCACATCGAGCCTGTTCCTGGAGAAGAAAGTCAGTTTATTGCTTATGTAGCTTACCCATTAGACCTTTTTGAAGAAGGTTCTGTTACTAACATGTTTACTTCCATTGTGGGTAATGT-ATTTGGGTTCAAAGCCCTGCGTGCTCTACGTTTGGAGGATTTGCGAATCCCTCCTGCTTATACGAAAACTTTCCAAGGCCCGCCTCATGGTATCCAAGTTGAGAGAGATAAATTGAACAAATATGGACGTCCCCTATTGGGATGTACTATTAAAC-CGAAATTGGGATTGTCCGCTAAGAACTACGGCCGAGCAGTTTATGAATGTCTTC?????TTGATTT-------AAAGGAGCAATAACCAATTTCTT---GTT-CTATATGAGT-GGGTTGGTATT-GCTCCTTTAA-----AT---------TTGTA-----------------------TGTTATGAG------T--TATAAGTTTTC-----TTACCCA----CTTTTTGAATTATTAT--------------TAATATTTGAATTATTATTCAT------A---------------TTTTATTAATAAAAATTAAGTTTAGTTTTT----------AGTGATGA------ACTGTAATT-------------------------------------------------------------------------------------------------------------------------------------------------------------------------------------------------TGTAA--TTTTTTTGAAT---------------------------------CTTCA??????????????????????????????????????????????CTCTAACTAATTATCAGCTTTTTT-TGTTAAC-GGTTCAAATAAAAATTGGGTCTCT-TCTTCATTGACTCT-TCTTTCACAAAGGTATCCGAGCAGAAAAGTTTTTCTCTTATTCTCT---------------TATCACAAGTCTT-----GTGAT-GTATG-ATGTAAATG-ATACATGAGCAGCT----GCAAAGAGTACTCTTATTCAT-----TTGAATGATTCCCAATACATATCATTACTCTGAC-TAAGA---ACATACAAAGTCTTCTTTTCAAGCTACATAAAATTTAGGGGCCTAGATAA--------CATACCCTTTACGCCTTTTTAATTGACATAGACCCCTATTTTCGACTAAAATGAGTAACTGGTGCGTAGGGCATGGTCGGGATAGCTCAGTTGGTAGAGCAGAGGACTGAAAATCCTCGTGTC?
>T373
TA-AGA?TACAAATTGAC-TTAT-TATACTCCTGAC-TATGAACCCCAT-GACCATGATATCTTGGCAGCATTTCGAGTAACTCCTCAACCTGGAGTTCCACCAGAAGAAGCAGGGGCCGCGGTAGCTGCCGAATCTTCTACTGGTACATGGACAACTGTGTGGACCGAT-GGGCTTACCAGCCTTGATCGTTACAAAGGACGATGCTACCACATCGAGCCTGTTCCTGGAGAAGAAAGTCAGTTTATTGCTTATGTAGCTTACCCATTAGACCTTTTTGAAGAAGGTTCTGTTACTAACATGTTTACTTCCATTGTGGGTAATGT-ATTTGGGTTCAAAGCCCTGCGTGCTCTACGTTTGGAGGATTTGCGAATCCCTCCTGCTTATACGAAAACTTTCCAAGGCCCGCCTCATGGTATCCAAGTTGAGAGAGATAAATTGAACAAATATGGACGTCCCCTATTGGGATGTACTATTAAAC-CGAAATTGGGATTGTCCGCTAAGAACTACGGCCGAGCAGTTTATGAATGTCTTC??GGTTTGA?TT-------AAAGGAGCAATAACCAATTTCTT---GTT-CTATATGAGT-GGGTTGGTATT-GCTCCTTTAAATTT-GT---------ATAAA---TTTG--------------TATGTTATGAG------T--TAGAAGTTTTC-----TTCCCCA----TTTTTTGAATTATTATTCATATTTTATTAATAAAATATGA------AATTAA-------------------------------TAAAAATCCAGTTTAGTTTTA----------AGTGATGA------ACTGTAATT-------------------------------------------------------------------------------------------------------------------------------------------------------------------------------------------------TTTAA--ATTTTTTGAATCCT------------------------------TTTCAAGTAAG---------GAAC----ATAGGGGCGGATGTAGCCAAGTG???????????????????????????????????????????????????????????????????????????????????????????????????????????????????????????????????????????????????????????????????????????????????????????????????????????????????????????????????????????????????????????????????????????????????????????????????????????????????????????????????????????????????????????????????????????????????????????????????????????????????????????????????????????????????????????
>T381
TA-AGA?TAC?AATTGAC-TTAT-TATACTCCTGAC-TATGAACCCCAT-GACCATGATATCTTGGCAGCATTTCGAGTAACTCCTCAACCTGGAGTTCCACCAGAAGAAGCAGGGGCCGCGGTAGCTGCCGAATCTTCTACTGGTACATGGACAACTGTGTGGACCGAT-GGGCTTACCAGCCTTGATCGTTACAAAGGACGATGCTACCACATCGAGCCTGTTCCTGGAGAAGAAAGTCAGTTTATTGCTTATGTAGCTTACCCATTAGACCTTTTTGAAGAAGGTTCTGTTACTAACATGTTTACTTCCATTGTGGGTAATGT-ATTTGGGTTCAAAGCCCTGCGTGCTCTACGTTTGGAGGATTTGCGAATCCCTCCTGCTTATACGAAAACTTTCCAAGGCCCGCCTCATGGTATCCAAGTTGAGAGAGATAAATTGAACAAATATGGACGTCCCCTATTGGGATGTACTATTAAAC-CGAAATTGGGATTGTCCGCTAAGAACTACGGCCGAGCAGTTTATGAATGTCTT???GGTTTGATTT-------AAAGGAGCAATAACCAATTTCTT---GTT-CTATATGAGT-GGGTTGGTATT-GCTCCTTTAAATTT-GT---------ATAAA---TTTG--------------TATGTTATGAG------T--TAGAAGTTTTC-----TTCCCCA----TTTTTTGAATTATTATTCATATTTTATTAATAAAATATGA------AATTAA-------------------------------TAAAAATCCAGTTTAGTTTTAAGTGATGAACAGTGATGA------ACTGTAATT-------------------------------------------------------------------------------------------------------------------------------------------------------------------------------------------------TTTAA--ATTTTTTGAATCCT------------------------------TTTCAAGTAAG---------GAAC----ATAGGGGCGGATGTAGCCAAGTGCTCTAACTAATTATCAGCTTTTTT-TGTTAAC-GGTTCAAATAAAAATTGGGTCTCT-TCTTCATTGACTCT-TCTTTCACAAAGGTATCCGAGCAGAAAAGTTTTTCTCTTATTCTCT---------------TATCACAAGTCTT-----GTGATGGTATG-ATGTAAATG-ATACATGAGCAGCT----GCAAAGAGTACTCTTATTCAT-----TTGAATGATTCCCAATACATATCATTACTCTTAC-TAAGA---ACATACAAAGTCTTCTTTTCAAGCTACAGAAAATTTCGGGACCTAGATAA--------CATACCCTTTACGCCTTTTTAATTGACATAGACCCCTATTTTCGACTAAAATGAGTAGCTGGTGCGTAGGG?????????????????????????????????????????????????????
>T378
TA-AGA?TACAAATTGAC-TTAT-TATACTCCTGAC-TATGAACCCCAT-GACCATGATATCTTGGCAGCATTTCGAGTAACTCCTCAACCTGGAGTTCCACCAGAAGAAGCAGGGGCCGCGGTAGCTGCCGAATCTTCTACTGGTACATGGACAACTGTGTGGACCGAT-GGGCTTACCAGCCTTGATCGTTACAAAGGACGATGCTACCACATCGAGCCTGTTCCTGGAGAAGAAAGTCAGTTTATTGCTTATGTAGCTTACCCATTAGACCTTTTTGAAGAAGGTTCTGTTACTAACATGTTTACTTCCATTGTGGGTAATGT-ATTTGGGTTCAAAGCCCTGCGTGCTCTACGTTTGGAGGATTTGCGAATCCCTCCTGCTTATACGAAAACTTTCCAAGGCCCGCCTCATGGTATCCAAGTTGAGAGAGATAAATTGAACAAATATGGACGTCCCCTATTGGGATGTACTATTAAAC-CGAAATTGGGATTGTCCGCTAAGAACTACGGCCGAGCAGTTTATGAATGTCTT??????TTGATTT-------AAAGGAGCAATAACCAATTTCTT---GTT-CTATATGAGT-GGGTTGGTATT-GCTCCTTTAAATTT-GT---------ATAAA---TTTG--------------TATGTTATGAG------T--TAGAAGTTTTC-----TTCCCCA----TTTTTTGAATTATTATTCATATTTTATTAATAAAATATGA------AATTAA-------------------------------TAAAAATCCAGTTTAGTTTTA----------AGTGATGAACAG-TGATGAACTG---------------------------------------------------------------------------------------------------------------------------------------------------------------------------------------------TAATTTTAA-AATTTTTTGAATCCT------------------------------TTTCAAGTAAG---------GAAC----ATAGGGGCGGATGTAGCCAAGT????????????????????????????????????????????????????????????????????????????????????????????????????????????????????????????????????????????????????????????????????????????????????????????????????????????????????????????????????????????????????????????????????????????????????????????????????????????????????????????????????????????????????????????????????????????????????????????????????????????????????????????????????????????????????????????
>T237
?????AATACAAATTGAC-TTAT-TATACTCCTGAC-TATGAACCCCAT-GACCATGATATCTTGGCAGCATTTCGAGTAACTCCTCAACCTGGAGTTCCACCAGAAGAAGCAGGGGCCGCGGTAGCTGCCGAATCTTCTACTGGTACATGGACAACTGTATGGACCGAT-GGGCTTACCAGCCTTGATCGTTACAAAGGACGATGCTACCACATCGAGCCTGTTCCTGGAGAAGAAAGTCAGTTTATTGCTTATGTAGCTTACCCATTAGACCTTTTTGAAGAAGGTTCTGTTACTAACATGTTTACTTCCATTGTGGGTAATGT-ATTTGGGTTCAAAGCCCTGCGTGCTCTACGTTTGGAGGATTTGCGAATCCCTCCTGCTTATACGAAAACTTTCCAAGGCCCGCCTCATGGTATCCAAGTTGAGAGAGATAAATTGAACAAATATGGACGTCCCCTATTGGGATGTACTATTAAAC-CGAAATTGGGGTTGTCCGCTAAGAACTACGGCCGAGCAGTTTATGAGTGTCTTCG????TTCAATTT------AAAGGAGCAATAACCAATTTCTT---GTT-CTAT-TGAGC-GGGGTGGGATT-GCTCCTTTAA-----AT---------TGATATTCTATA----------------TTTTATGTG------T--TATGAGTTTTC-----TTCCCCA----TTT---------------------------TAAACTATGAATTCTTATTCGA----------------------------------------------------------------------------AGTGTAATT-------------------------------------------------------------------------------------------------------------------------------------------------------------------------------------------------TGTAA------TTT-------------------------------------TTTTATGTTCA??????????????????????????????????????????????CTAATTATCAGCTTTTTT-TGTTAAC-GGTTCAAATAAAAATTGGGTCTCT-TCTTCATTGACTAT-TCTTTCACAAAGGTATCCGAGCATAAAAGTTTTTCTCTTATTCTCT---------------TATCACAAGTCTT-----GTGAT-GTATG-ATGTAAATG-ATACATGAGCAGCT----GCAAGGAGTACTCTTACTCAT-----TTGAATGATTCCCAATACATATCATTACTCTTAC-TAAGA---ACATACAAAGTCTTCTTTTCAAGCTACCGGAAATTCCGGGGCCTAGATAAGACTTTGTCATACCCTTTACGCCTTTTTAATTGACATAGACCTCTATTTTCGACTAAAATGAGTAGCTGGTGCGTAGGGAATGGTCGGGATAGCTCAGTTGGTAGAGCAGAGGACTGAAAATCCTCGTGTCC
>T209
TAAAGAATACAAATTGAC-TTAT-TATACTCCTGAC-TATGAACCCCAT-GACCATGATATCTTGGCAGCATTTCGAGTAACTCCTCAACCTGGAGTTCCACCAGAAGAAGCAGGGGCCGCGGTAGCTGCCGAATCTTCTACTGGTACATGGACAACTGTGTGGACCGAT-GGGCTTACCAGCCTTGATCGTTACAAAGGACGATGCTATCACATCGAGCCTGTTCCTGGAGAAGAAAGTCAGTTTATTGCTTATGTAGCTTACCCATTAGACCTTTTTGAAGAAGGTTCTGTTACTAACATGTTTACTTCCATTGTGGGTAATGT-ATTTGGGTTCAAAGCCCTGCGTGCTCTACGTTTGGAGGATTTGCGAATCCCTCCTGCTTATACGAAAACTTTCCAAGGCCCGCCTCATGGTATCCAAGTTGAGAGAGATAAATTGAACAAATATGGACGTCCCCTATTGGGATGTACTATTAAAC-CGAAATTGGGGTT?TCCGCTAAGAAC?????????????????????????????????ATTGATTTAAATTGAAAGGAGCAATAACCAATTTCTT---GTT-CTATATGAGC-GGGTTGGTATT-GCTCCCTTC------A----------ATTTAAAATTTG---------------ATGTTATCAGTTATAAT--TATAAGTTTTC-----TTCCCCA----TTTTTTGAATTAT-----------------TCATATTTTA--------TTAA--------------------------------AAAAAATCCAGT----TTTA----------AGTGATGA------AGTGTAATT-------------------------------------------------------------------------------------------------------------------------------------------------------------------------------------------------TTTAA--TTTTTTTTAATCCT------------------------------TTTCAAGTAAA---------GAAC----ATAGGGGCGGATGTAGCCAAGTGTTTCTACTAATTATCAGTTTTTT--TGTTAAC-GGTTCAAATAAAAATTGGGTCTCT-TCTTCATTGACTCT-TCTTTCACAAAGGTATCCGAGCAGGAAAGTTTTTCTCTTATTCTCTTATCACAAGTCTTCTTATCACAAGTCTT-----GTGAT-GTATG-ATGTAAATG-ATACATGAGCAGCT----GCAAGGAGTACTCTTACTCAT-----TTGAATGATTCCCAATACATATCATTACTCTTAC-TAAGA---ACATACAAAGTCTTCTTTTCAAGCTACAGAAAATTTCGGGGCCTAGATAA--------CATACCCTTTACGCTTTTTTAATTGACATAGACCCCTATTTTCGACTAAAATGAGTAGCTGGTGCGTAGAGAATGGTCGGGATAGCTCAGTTGGTAGAGCAGAGGACTGAAAATCCTCGTG???
>T186
?????????????????????????????????????????A?CCCCAT-GACCATGATATCTTGGCAGCATTTCGAGTAACTCCTCAACCTGGAGTTCCACCAGAAGAAGCAGGGGCCGCGGTAGCTGCCGAATCTTCTACTGGTACATGGACAACTGTGTGGACCGAT-GGGCTTACCAGCCTTGATCGTTACAAAGGACGATGCTACCACATCGAGCCTGTTCCTGGAGAAGAAAGTCAGTTTATTGCTTATGTAGCTTACCCATTAGACCTTTTTGAAGAAGGTTCTGTTACTAACATGTTTACTTCCATTGTGGGTAATGT-ATTTGGGTTCAAAGCCCTGCGTGCTCTACGTTTGGAGGATTTGCGAATCCCTCCTGCTTATACGAAAACTTTCCAAGGCCCGCCTCATGGTATCCAAGTTGAGAGAGATAAATTGAACAAATATGGACGTCCCCTATTGGGATGTACTATTAAAC-CGAAATTGGGGTTGTCCGCTAAGAACTACGGCCGAGCAGTTTATGAATGTCTTCGCGGT??????????????????GAGCAATAACCAATTTCTT---GTTACTAT-TGAGC-GGGTTGGTATT-GCTCCTTTAA-----ATTGATATTCTATAT----TTTA----------------TGTTATGTG------T--TATGAGTTTTC-----TTCCCCA----TTT---------------------------TCAAATATGACTAAGAATTCAT------A-------GTTTATTAATTTTATTAATAAAAATCCATT----TTTA----------AGTGATGA------AGTGTAATT-------------------------------------------------------------------------------------------------------------------------------------------------------------------------------------------------TGTAA--TTTTTTTGAATTAT------------------------------TTTCAAGTAAG---------GAAC----ATAGGGGCGGATGTAGCCAAGTG?TCTAACTAATTATCAGCTTTTTT-TGTTAAC-GGTTCAAATAAAAATTGGGTCTCT-TCTTCATTGACTCT-TCTTTCACAAAGGTATCCGAGCATAAAAGTTTTTCTCTTATTCTCT---------------TATCACAAGTCTT-----GTGAT-GTATG-ATGTAAATG-ATACATGAGCAGCT----GCAAGGAGTACTCTTACTCAT-----TTGAATGATTCCCAATACATATCATTACTCTTAC-TAAGA---ACATACAAAGTCTTCTTTTCAAGCTACAGGAAATTCCGGAGCCTAGATAAGACTTTGTCATACCCTTTACGCCTTTTTAATTGACATAGACCCCTATTTTCGACTAAAATGAGTAGCTGGTGCGTAGGGAATGGTCGGGATAGCTCAGTTGGTAGAGCAGAGGACTGAAAATCCTCGTGTCA
>T382
TAAAGAATACAAATTGAC-TTAT-TATACTCCTGAC-TATGAACCCCAT-GACCATGATATCTTGGCAGCATTTCGAGTAACTCCTCAACCTGGAGTTCCACCAGAAGAAGCAGGGGCCGCGGTAGCTGCCGAATCTTCTACTGGTACATGGACAACTGTGTGGACCGAT-GGGCTTACCAGCCTTGATCGTTACAAAGGACGATGCTACCACATCGAGCCTGTTCCTGGAGAAGAAAGTCAGTTTATTGCTTATGTAGCTTACCCATTAGACCTTTTTGAAGAAGGTTCTGTTACTAACATGTTTACTTCCATTGTGGGTAATGT-ATTTGGGTTCAAAGCCCTGCGTGCTCTACGTTTGGAGGATTTGCGAATCCCTCCTGCTTATACGAAAACTTTCCAAGGCCCGCCTCATGGTATCCAAGTTGAGAGAGATAAATTGAACAAATATGGACGTCCCCTATTGGGATGTACTATTAAAC-CGAAATTGGGATTGTCCGCTAAGAACTA???????????????????????????????TTGATTT-------AAAGGAGCAATAACCAATTTCTT---GTT-CTATATGAGT-GGGTTGGTATT-GCTCCTTTAAATTT-GT---------ATAAA---TTTG--------------TATGTTATGAG------T--TAGAAGTTTTT-----TTCCCCA----TTTTTTGAATTATTATTCATATTTTATTAATAAAATATGA------AATTAA-------------------------------TAAAAATCCAGTTTAGTTTTAAGTGATGAACAGTGATGA------ACTGTAATT-------------------------------------------------------------------------------------------------------------------------------------------------------------------------------------------------TTTAA--ATTTTTTGAATCCT------------------------------TTTCAAGTAAG---------GAAC----ATAGGGGCGGATGTAGCCAAGT?CTCTAACTAATTATCAGCTTTTTT-TGTTAAC-GGTTCAAATAAAAATTGGGTCTCT-TCTTCATTGACTCT-TCTTTCACAAAGGTATCCGAGCAGAAAAGTTTTTCTCTTATTCTCT---------------TATCACAAGTCTT-----GGGAATGTATG-ATGTAAATG-ATACATGAGCAGCT----GCAAAGAGTACTCTTATTCAT-----TTGAATGATTCCCAATACATATCATTACTCTTAC-TAAGA---ACATACAAAGTCCTCTTTTCAA????????????????????????????????????????????????????????????????????????????????????????????????????????????????????????????????????????????????????????????????
>T380
????GA?TAC?AATTGAC-TTAT-TATACTCCTGAC-TATGAACCCCAT-GACCATGATATCTTGGCAGCATTTCGAGTAACTCCTCAACCTGGAGTTCCACCAGAAGAAGCAGGGGCCGCGGTAGCTGCCGAATCTTCTACTGGTACATGGACAACTGTGTGGACCGAT-GGGCTTACCAGCCTTGATCGTTACAAAGGACGATGCTACCACATCGAGCCTGTTCCTGGAGAAGAAAGTCAGTTTATTGCTTATGTAGCTTACCCATTAGACCTTTTTGAAGAAGGTTCTGTTACTAACATGTTTACTTCCATTGTGGGTAATGT-ATTTGGGTTCAAAGCCCTGCGTGCTCTACGTTTGGAGGATTTGCGAATCCCTCCTGCTTATACGAAAACTTTCCAAGGCCCGCCTCATGGTATCCAAGTTGAGAGAGATAAATTGAACAAATATGGACGTCCCCTATTGGGATGTACTATTAAAC-CGAAATTGGGGTTGTCCGCTAAGAACTACGGCCGAGCAGTTTATGAATGTCTTCG?GGTTTCAATTT------AAAGGAGCAATAACCAATTTCTT---GTT-CTAT-TGAGC-GGGTTGGTATT-GCTCCTTTAAATATTCT---------ATAT----TTTA---------------------TGAC------TAAGATAAGAATTCATAGTTTATTAA----TTT--------------------------------------------TCTTA-------------------------------AAAAAAATCCATT----TTTA----------AGTGATGA------AGTGTAATT-------------------------------------------------------------------------------------------------------------------------------------------------------------------------------------------------TGTAA--TTTTTTTGAATTAT------------------------------TTTCAAGTAAG---------GAAC----ATAGGGGCGGATGTAGCCAAGTG???????????????????????????????????????????????????????????????????????????????????????????????????????????????????????????????????????????????????????????????????????????????????????????????????????????????????????????????????????????????????????????????????????????????????????????????????????????????????????????????????????????????????????????????????????????????????????????????????????????????????????????????????????????????????????????
>T383
???????TACAAATTGAC-TTAT-TATACTCCTGAC-TATGAACCCCAT-GACCATGATATCTTGGCAGCATTTCGAGTAACTCCTCAACCTGGAGTTCCACCAGAAGAAGCAGGGGCCGCGGTAGCTGCCGAATCTTCTACTGGTACATGGACAACTGTGTGGACCGAT-GGGCTTACCAGCCTTGATCGTTACAAAGGACGATGCTATCACATCGAGCCTGTTCCTGGAGAAGAAAGTCAGTTTATTGCTTATGTAGCTTACCCATTAGACCTTTTTGAAGAAGGTTCTGTTACTAACATGTTTACTTCCATTGTGGGTAATGT-ATTTGGGTTCAAAGCCCTGCGTGCTCTACGTTTGGAGGATTTGCGAATCCCTCCTGCTTATACGAAAACTTTCCAAGGCCCGCCTCATGGTATCCAAGTTGAGAGAGATAAATTGAACAAATATGGACGTCCCCTATTGGGATGTACTATTAAAC-CGAAATTGGGGTTGTCCGCTAAGAACTACGGCCGAGCAGTTTATGAATGTCTTC?????ATTGATTTAAATTGAAAGGAGCAATAACCAATTTCTT---GTT-CTATATGAGC-GGGTTGGTATT-GCTCCCTTC------A----------ATTTAAAATTTG---------------ATGTTATCAGTTATAAT--TATAAGTTTTC-----TTCCCCA----TTTTTTGAATTATTAT--------------TCATATTTTA--------TTAA--------------------------------AAAAAATCCAGT----TTTA----------AGTGATGA------AGTGTAATT-------------------------------------------------------------------------------------------------------------------------------------------------------------------------------------------------TGTAATTTTTTTTTTAATTCT------------------------------TTTCAAGTAAA---------GAAC----ATAGGGGCGGATGTAGCCAAGTG???????????????????????????????????????????????????????????????????????????????????????????????????????????????????????????????????????????????????????????????????????????????????????????????????????????????????????????????????????????????????????????????????????????????????????????????????????????????????????????????????????????????????????????????????????????????????????????????????????????????????????????????????????????????????????????
>T411
????????????ATTGAC-TTAT-TATACTCCTGAC-TATGAACCCCAT-GACCATGATATCTTGGCAGCATTTCGAGTAACTCC?CAACCTGGAGTTCCACCAGAAGAAGCAGGGGCCGCGGTAGCTGCCGAATCTTCTACTGGTACATGGACAACTGTGTGGACCGAT-GGACTTACCAGCCTTGATCGTTACAAAGGACGATGCTACCACATCGAGCCTGTTCCTGGAGAAGAAAGTCAGTTTATTGCTTATGTAGCTTACCCATTAGACCTTTTTGAAGAAGGTTCTGTTACTAACATGTTTACTTCCATTGTGGGTAATGT-ATTTGGGTTCAAAGCCCTGCGTGCTCTACGTTTGGAGGATTTGCGAATCCCTCCTGCTTATACGAAAACTTTCCAAGGCCCGCCTCATGGTATCCAAGTTGAGAGAGATAAATTGAACAAATATGGACGTCCCCTATTGGGATGTACTATTAAAC-CGAAATTGGGGTTGTCCGCTAAGAACTACGGCCGAGCAGTTTATGAATGTCTTCG?GGT????????????????AGGAGCAATAACCAATTTCTT---GTT-CTAT-TGAGC-GGGTTGGTATT-GCTCCTTTA------AT---------ATATA---TTTA----------------TGTTATGAG------T--TATAAGTTTTC-----TTACCCA----TTT---------------------------TAAAATTGGA-------TTTGA------A------------------------TAATAAATACATT----TTTA----------AGTGATGATTGGATGTTGTATTT-------------------------------------------------------------------------------------------------------------------------------------------------------------------------------------TGAGTTAGTGAGTGTAA------TTTGAATCAT------------------------------TTTCAAGTCAG---------GAACATAGATAGGGGCGGATGTAGCCAAGTG???????????????????????????????????????????????????????????????????????????????????????????????????????????????????????????????????????????????????????????????????????????????????????????????????????????????????????????????????????????????????????????????????????????????????????????????????????????????????????????????????????????????????????????????????????????????????????????????????????????????????????????????????????????????????????????
>T203
TA-AGAATACAAATTGAC-TTAT-TATACTCCTGAC-TATGAACCCCAT-GACCATGATATCTTGGCAGCATTTCGAGTAACTCCTCAACCTGGAGTTCCACCAGAAGAAGCAGGGGCCGCGGTAGCTGCCGAATCTTCTACTGGTACATGGACAACTGTGTGGACCGAT-GGGCTTACCAGCCTTGATCGTTACAAAGGACGATGCTATCACATCGAGCCTGTTCCTGGAGAAGAAAGTCAGTTTATTGCTTATGTAGCTTACCCATTAGACCTTTTTGAAGAAGGTTCTGTTACTAACATGTTTACTTCCATTGTGGGTAATGT-ATTTGGGTTCAAAGCCCTGCGTGCTCTACGTTTGGAGGATTTGCGAATCCCTCCTGCTTATACGAAAACTTTCCAAGGCCCGCCTCATGGTATCCAAGTTGAGAGAGATAAATTGAACAAATATGGACGTCCCCTATTGGGATGTACTATTAAAC-CGAAATTGGGGTTGTCCGCTAAGAACTACGGCCGAGCAGTTTATGAATGTCTTCG?????TTGATTTAAATTGAAAGGAGCAATAACCAATTTCTT---GTT-CTATATGAGC-GGGTTGGTATT-GCTCCCTTC------A----------ATTTAAAATTTG---------------ATGTTATCAGTTATAAT--TATAAGTTTTC-----TTCCCCA----TTTTTTGAATTAT-----------------TCATATTTTA--------TTAA--------------------------------AAAAAATCCAGT----TTTA----------AGTGATGA------AGTGTAATT-------------------------------------------------------------------------------------------------------------------------------------------------------------------------------------------------TTTAA--TTTTTTTTAATCCT------------------------------TTTCAAGTAAA---------GAAC----ATAGGGGCGGATGTAGCCAAGTG???CTACTAATTTATCAGTTTTTT-TGTTAAC-GGTTCAAATAAAAATTGGGTCTCT-TCTTCATTGACTCT-TCTTTCACAAAGGTATCCGAGCAGGAAAGTTTTTCTCTTATTCTCTTATCACAAGTCTTCTTATCACAAGTCTT-----GTGAT-GTATG-ATGTAAATG-ATACATGAGCAGCT----GCAAGGAGTACTCTTACTCAT-----TTGAATGATTCCCAATACATATCATTACTCTTAC-TAAGA---ACATACAAAGTCTTCTTTTCAAGCTACAGAAAATTTCGGGGCCTAGATAA--------CATACCCTTTACGCTTTTTTAATTGACATAGACCCCTATTTTCGACTAAAATGAGTAGCTGGTGCGTAGAGAATGGTCGGGATAGCTCAGTTGGTAGAGCAGAGGACTGAAAATCCTCGTGTCA
>T235
TA-??AATACAAATTGAC-TTAT-TATACTCCTGAC-TATGAACCCCAT-GACCATGATATCTTGGCAGCATTTCGAGTAACTCCTCAACCTGGAGTTCCACCAGAAGAAGCAGGGGCCGCGGTAGCTGCCGAATCTTCTACTGGTACATGGACAACTGTGTGGACCGAT-GGGCTTACCAGCCTTGATCGTTACAAAGGACGATGCTATCACATCGAGCCTGTTCCTGGAGAAGAAAGTCAGTTTATTGCTTATGTAGCTTACCCATTAGACCTTTTTGAAGAAGGTTCTGTTACTAACATGTTTACTTCCATTGTGGGTAATGT-ATTTGGGTTCAAAGCCCTGCGTGCTCTACGTTTGGAGGATTTGCGAATCCCTCCTGCTTATACGAAAACTTTCCAAGGCCCGCCTCATGGTATCCAAGTTGAGAGAGATAAATTGAACAAATATGGACGTCCCCTATTGGGATGTACTATTAAAC-CGAAATTGGGGTTGTCCGCTAAGAACTACGGCCGAGCAGTTTATGAATGTCTTCGCGG?ATTGATTTAAATTGAAAGGAGCAATAACCAATTTCTT---GTT-CTATATGAGC-GGGTTGGTATT-GCTCCCTTC------A----------ATTTAAAATTTG---------------ATGTTATCAGTTATAAT--TATAAGTTTTC-----TTCCCCA----TTTTTTGAATTAGTAT--------------TCATATTTTA--------TTAA--------------------------------AAAAAATCCAGTTTTATTTA----------AGTGATGA------AGTGTAATT-------------------------------------------------------------------------------------------------------------------------------------------------------------------------------------------------TGTAA--TTTTTTGGAATCC--------------------------------TTCAAG????????????????????????????????????????????TTCTAACTAATTATCAGTTTTTT--TGTTAAC-GGTTCAAATAAAAATTGGGTCTCT-TCTTCATTGACTCT-TCTTTCACAAAGGTATCCGAGCAGGAAAGTTTTTCTCTTATTCTGTTATCACAAGTCTTCTTATCACAAGTCTT-----GTGAT-GTATG-ATGTAAATG-ATACATGAGCAGCT----GCAAGGAGTACTCTTACTCAT-----TTGAATGATTCCCAATACATATCATTACTCTTAC-TAAGA---ACATACAAAGTCTTCTTTTCAAGCTACAGAAAATTTCGGGGCCTAGATAA--------CATACCCTTTACGCCTTTTTAATTGACATAGACCCCTATTTTCGACTAAAATGAGTAGCTGGTGCGTAGAGAATGGTCGGGATAGCTCAGTTGGTAGAGCAGAGGACTGAAAATCCTCGTGT??
>T187
??????????AAATTGAC-TTAT-TATACTCCTGAC-TATGAACCCCAT-GACCATGATATCTTGGCAGCATTTCGAGTAACTCCTCAACCTGGAGTTCCACCAGAAGAAGCAGGGGCCGCGGTAGCTGCCGAATCTTCTACTGGTACATGGACAACTGTGTGGACCGAT-GGGCTTACCAGCCTTGATCGTTACAAAGGACGATGCTATCACATCGAGCCTGTTCCTGGAGAAGAAAGTCAGTTTATTGCTTATGTAGCTTACCCATTAGACCTTTTTGAAGAAGGTTCTGTTACTAACATGTTTACTTCCATTGTGGGTAATGT-ATTTGGGTTCAAAGCCCTGCGTGCTCTACGTTTGGAGGATTTGCGAATCCCTCCTGCTTATACGAAAACTTTCCAAGGCCCGCCTCATGGTATCCAAGTTGAGAGAGATAAATTGAACAAATATGGACGTCCCCTATTGGGATGTACTATTAAAC-CGAAATTGGGGTTGTCCGCTAAGAACTACGGCCGAGCAGTTTATGAATGTCTTCG????ATTGATTTAAATTGAAAGGAGCAATAACCAATTTCTT---GTT-CTATATGAGC-GGGTTGGTATT-GCTCCCTTC------A----------ATTTAAAATTTG---------------ATGTTATCAGTTATAAT--TATAAGTTTTC-----TTCCCCA----TTTTTTGAATTAT-----------------TCATATTTTA--------TTAA--------------------------------AAAAAATCCAGT----TTTA----------AGTGATGA------AGTGTAATT-------------------------------------------------------------------------------------------------------------------------------------------------------------------------------------------------TTTAA--TTTTTTTTAATCCT------------------------------TTTCAAGTAAA---------GAAC----ATAGGGGCGGATGTAGCCAAGTGTTTCTA?TAATTATCAGTTTTTT--TGTTAAC-GGTTCAAATAAAAATTGGGTCTCT-TCTTCATTGACTCT-TCTTTCACAAAGGTATCCGAGCAGGAAAGTTTTTCTCTTATTCTCTTATCACAAGTCTTCTTATCACAAGTCTT-----GTGAT-GTATG-ATGTAAATG-ATACATGAGCAGCT----GCAAGGAGTACTCTTACTCAT-----TTGAATGATTCCCAATACATATCATTACTCTTAC-TAAGA---ACATACAAAGTCTTCTTTTCAAGCTACAGAAAATTTCGGGGCCTAGATAA--------CATACCCTTTACGCTTTTTTAATTGACATAGACCCCTATTTTCGACTAAAATGAGTAGCTGGTGCGTAGAGAATGGTCGGGATAGCTCAGTTGGTAGAGCAGAGGACTGAAAATCCTCGTGTC?
>T199
???????TACAAATTGAC-TTAT-TATACTCCTGAC-TATGAACCCCAT-GACCATGATATCTTGGCAGCATTTCGAGTAACTCCTCAACCTGGAGTTCCACCAGAAGAAGCAGGGGCCGCGGTAGCTGCCGAATCTTCTACTGGTACATGGACAACTGTGTGGACCGAT-GGGCTTACCAGCCTTGATCGTTACAAAGGACGATGCTATCACATCGAGCCTGTTCCTGGAGAAGAAAGTCAGTTTATTGCTTATGTAGCTTACCCATTAGACCTTTTTGAAGAAGGTTCTGTTACTAACATGTTTACTTCCATTGTGGGTAATGT-ATTTGGGTTCAAAGCCCTGCGTGCTCTACGTTTGGAGGATTTGCGAATCCCTCCTGCTTATACGAAAACTTTCCAAGGCCCGCCTCATGGTATCCAAGTTGAGAGAGATAAATTGAACAAATATGGACGTCCCCTATTGGGATGTACTATTAAAC-CGAAATTGGGGTTGTCCGCTAAGAACTACGGCCGAGCAGTTTATGAATGTCTTCG????ATTGATTTAAATTGAAAGGAGCAATAACCAATTTCTT---GTT-CTATATGAGC-GGGTTGGTATT-GCTCCCTTC------A----------ATTTAAAATTTG---------------ATGTTATCAGTTATAAT--TATAAGTTTTC-----TTCCCCA----TTTTTTGAATTAT-----------------TCATATTTTA--------TTAA--------------------------------AAAAAATCCAGT----TTTA----------AGTGATGA------AGTGTAATT-------------------------------------------------------------------------------------------------------------------------------------------------------------------------------------------------TTTAA--TTTTTTTTAATCCT------------------------------TTTCAAGTAAA---------GAAC----ATAGGGGCGGATGTAGCCAA????????ACTAATTATCAGTTTTTT--TGTTAAC-GGTTCAAATAAAAATTGGGTCTCT-TCTTCATTGACTCT-TCTTTCACAAAGGTATCCGAGCAGGAAAGTTTTTCTCTTATTCTCTTATCACAAGTCTTCTTATCACAAGTCTT-----GTGAT-GTATG-ATGTAAATG-ATACATGAGCAGCT----GCAAGGAGTACTCTTACTCAT-----TTGAATGATTCCCAATACATATCATTACTCTTAC-TAAGA---ACATACAAAGTCTTCTTTTCAAGCTACAGAAAATTTCGGGGCCTAGATAA--------CATACCCTTTACGCTTTTTTAATTGACATAGACCCCTATTTTCGACTAAAATGAGTAGCTGGTGCGTAGAGAATGGTCGGGATAGCTCAGTTGGTAGAGCAGAGGACTGAAAATCCTCGTGT??
>T236
?????AATACAAATTGAC-TTAT-TATACTCCTGAC-TATGAACCCCAT-GACCATGATATCTTGGCAGCATTTCGAGTAACTCCTCAACCTGGAGTTCCACCAGAAGAAGCAGGGGCCGCGGTAGCTGCCGAATCTTCTACTGGTACATGGACAACTGTGTGGACCGAT-GGGCTTACCAGCCTTGATCGTTACAAAGGACGATGCTATCACATCGAGCCTGTTCCTGGAGAAGAAAGTCAGTTTATTGCTTATGTAGCTTACCCATTAGACCTTTTTGAAGAAGGTTCTGTTACTAACATGTTTACTTCCATTGTGGGTAATGT-ATTTGGGTTCAAAGCCCTGCGTGCTCTACGTTTGGAGGATTTGCGAATCCCTCCTGCTTATACGAAAACTTTCCAAGGCCCGCCTCATGGTATCCAAGTTGAGAGAGATAAATTGAACAAATATGGACGTCCCCTATTGGGATGTACTATTAAAC-CGAAATTGGGGTTGTCCGCTAAGAACTACGGCCGAGCAGTTTATGAATGTCTTCG????ATTGATTTAAATTGAAAGGAGCAATAACCAATTTCTT---GTT-CTATATGAGC-GGGTTGGTATT-GCTCCCTTC------A----------ATTTAAAATTTG---------------ATGTTATCAGTTATAAT--TATAAGTTTTC-----TTCCCCA----TTTT--------------------------TTGAATTAGTATTCATATTTTA----TTA------------------------AAAAAAATCCAGTTTTATTTA----------AGTGATGA------AGTGTAATT-------------------------------------------------------------------------------------------------------------------------------------------------------------------------------------------------TGTAA--TTTTTTGGAATC--------------------------------CTTCAAG????????????????????????????????????????????TTCTAACTAATTATCAGTTTTTT--TGTTAAC-GGTTCAAATAAAAATTGGGTCTCT-TCTTCATTGACTCT-TCTTTCACAAAGGTATCCGAGCAGGAAAGTTTTTCTCTTATTCTGTTATCACAAGTCTTCTTATCACAAGTCTT-----GTGAT-GTATG-ATGTAAATG-ATACATGAGCAGCT----GCAAGGAGTACTCTTACTCAT-----TTGAATGATTCCCAATACATATCATTACTCTTAC-TAAGA---ACATACAAAGTCTTCTTTTCAAGCTACAGAAAATTTCGGGGCCTAGATAA--------CATACCCTTTACGCCTTTTTAATTGACATAGACCCCTATTTTCGACTAAAATGAGTAGCTGGTGCGTAGAGAATGGTCGGGATAGCTCAGTTGGTAGAGCAGAGGACTGAAAATCCTCGTGTCC
>T230
TA-AGAATACAAATTGAC-TTAT-TATACTCCTGAC-TATGAACCCCAT-GACCATGATATCTTGGCAGCATTTCGAGTAACTCCTCAACCTGGAGTTCCACCAGAAGAAGCAGGGGCCGCGGTAGCTGCCGAATCTTCTACTGGTACATGGACAACTGTGTGGACCGAT-GGGCTTACCAGCCTTGATCGTTACAAAGGACGATGCTACCACATCGAGCCTGTTCCTGGAGAAGAAAGTCAGTTTATTGCTTATGTAGCTTACCCATTAGACCTTTTTGAAGAAGGTTCTGTTACTAACATGTTTACTTCCATTGTGGGTAATGT-ATTTGGGTTCAAAGCCCTGCGTGCTCTACGTTTGGAGGATTTGCGAATCCCTCCTGCTTATACGAAAACTTTCCAAGGCCCGCCTCATGGTATCCAAGTTGAGAGAGATAAATTGAACAAATATGGACGTCCCCTATTGGGATGTACTATTAAAC-CGAAATTGGGGTTGTCCGCTAAGAACTACGGCCGAGCAGTTTATGAATGTCTTCGCGGTTTCAATTT------AAAGGAGCAATAACCAATTTCTT---GTT-CTAT-TGAGC-GGGTTGGTATT-GCTCCTTTAA-----AT---------TGATATTCTATA----------------TTTTATGTG------T--TATGAGTTTTC-----TTCCCCA----TTT---------------------------TAAAATATGACTAAGAATTCATAAGCTAA-------GTTTATTAATTTTATTAATAAAAATCCATT----TTTA----------AGTGATGA------AGTGTAATT-------------------------------------------------------------------------------------------------------------------------------------------------------------------------------------------------TGTAA------TTT-------------------------------------TTTTGACTT??????????????????????????????????????????CTCTAACTAATTATCAGCTTTTTT-TGTTAAC-GGTTCAAATAAAAATTGGGTCTCT-TCTTCATTGACTCT-TCTTTCACAAAGGTATCCGAGCATAAAAGTTTTTCTCTTATTCTCT---------------TATCACAAGTCTT-----GTGAT-GTATG-ATGTAAATG-ATACATGAGCAGCT----GCAAGGAGTACTCTTACTCAT-----TTGAATGATTCCCAATACATATCATTACTCTTAC-TAAGA---ACATACAAAGTCTTCTTTTCAAGCTACAGGAAATTCCGGAGCCTAGATAAGACTTTGTCATACCCTTTACGCCTTTTTAATTGACATAGACCCCTATTTTCGACTAAAATGAGTAGCTGGTGCGTAGGGAATGGTCGGGATAGCTCAGTTGGTAGAGCAGAGGACTGAAAATCCTCGTGTCC
>T233
TA-AGAATACAAATTGAC-TTAT-TATACTCCTGAC-TATGAACCCCAT-GACCATGATATCTTGGCAGCATTTCGAGTAACTCCTCAACCTGGAGTTCCACCAGAAGAAGCAGGGGCCGCGGTAGCTGCCGAATCTTCTACTGGTACATGGACAACTGTGTGGACCGAT-GGGCTTACCAGCCTTGATCGTTACAAAGGACGATGCTACCACATCGAGCCTGTTCCTGGAGAAGAAAGTCAGTTTATTGCTTATGTAGCTTACCCATTAGACCTTTTTGAAGAAGGTTCTGTTACTAACATGTTTACTTCCATTGTGGGTAATGT-ATTTGGGTTCAAAGCCCTGCGTGCTCTACGTTTGGAGGATTTGCGAATCCCTCCTGCTTATACGAAAACTTTCCAAGGCCCGCCTCATGGTATCCAAGTTGAGAGAGATAAATTGAACAAATATGGACGTCCCCTATTGGGATGTACTATTAAAC-CGAAATTGGGGTTGTCCGCTAAGAACTACGGCCGAGCAGTTTATGAATGTCTTCG????TTCAATTT------AAAGGAGCAATAACCAATTTCTT---GTT-CTAT-TGAGC-GGGTTGGTATT-GCTCCTTTAAATATTCT---------ATAT----TTTA----------------TGTTATGTG------T--TATGAGTTTTC-----TTCCCCA----TTT---------------------------TCAAATATGACTAAGAATTCAT------A-------GTTTATTCATTTTCTTAAGAAAAATCCATT----TTTA----------AGTGATGA--------------------------------------------------------------------------------------------------------------------------------------------------------------------------------------------------------------AGTGTAA--TTTTTTTGAATTAT--------------------------------TCAAGT??????????????????????????????????????????????????TAATTATCAGCTTTTTT-TGTTAAC-GGTTCAAATAAAAATTGGGTCTCT-TCTTCATTGACTCT-TCTTTCACAAAGGTATCCGAGCATAAAAGTTTTTCTCTTATTCTCT---------------TATCACAAGTCTT-----GTGAT-GTATG-ATGTAAATG-ATACATGAGCAGCT----GCAAGGAGTACTCTTACTCAT-----TTGAATGATTCCCAATACATATCATTACTCTTAC-TAAGA---ACATACAAAGTCTTCTTTTCAAGCTACAGGAAATTCCGGAGCCTAGATAAGACTTTGTCATACCCTTTACGCCTTTTTAATTGACATAGACCCCTATTTTCGACTAAAATGAGTAGCTGGTGCGTAGGGAATGGTCGGGATAGCTCAGTTGGTAGAGCAGAGGACTGAAAATCCTCGTGTCC
>T139
TA-AGAATACAAATTGAC-TTAT-TATACTCCTGAC-TATGAACCCCAT-GACCATGATATCTTGGCAGCATTTCGAGTAACTCCTCAACCTGGAGTTCCACCAGAAGAAGCAGGGGCCGCGGTAGCTGCCGAATCTTCTACTGGTACATGGACAACTGTGTGGACCGAT-GGGCTTACCAGCCTTGATCGTTACAAAGGACGATGCTACCACATCGAGCCTGTTCCTGGAGAAGAAAGTCAGTTTATTGCTTATGTAGCTTACCCATTAGACCTTTTTGAAGAAGGTTCTGTTACTAACATGTTTACTTCCATTGTGGGTAATGT-ATTTGGGTTCAAAGCCCTGCGTGCTCTACGTTTGGAGGATTTGCGAATCCCTCCTGCTTATACGAAAACTTTCCAAGGCCCGCCTCATGGTATCCAAGTTGAGAGAGATAAATTGAACAAATATGGACGTCCCCTATTGGGATGTACTATTAAAC-CGAAATTGGGGTTGTCCGCTAAGAACTACGGCCGAGCAGTTTATGAATGTCTTC?????TCAATTT-------AAAGGAGCAATAACCAATTTCTT---GTT-CTAT-TGAGC-GGGTTGGTATT-GCTCCTTTAA-----AT---------TGATA---TTCTCTATTTTAT--------GTTATGTG------T--TATGAGTTTTC-----TTCCCCA----TTT---------------------------TCAAATATGACTAAGAATTCAT------A-------GTTTATTAATTTTATTAATAAAAATCCATT----TTTA----------AGTGATGA------AGTGTAATT-------------------------------------------------------------------------------------------------------------------------------------------------------------------------------------------------TGTAA--TTTTTTTGAATTAT------------------------------TTCCAAGTAAG---------GAAC----ATAGGGGCGGATGTAGCCAAGTGTCTCTACTAATTATCAGCTTTTTT-TGTTAAC-GGTTCAAATAAAAATTGGGTCTCT-TCTTCATTGACTCT-TCTTTCACAAAGGTATCCGAGCATAAAAGTTTTTCTCTTATTCTCT---------------TATCACAAGTCTT-----GTGAT-GTATG-ATGTAAATG-ATACATGAGCAGCT----GCAAAGAGTACTCTTACTCAT-----TTGAATGATTCCCAATACATATCATTACTCTTAC-TAAGA---ACATACAAAGTCTTCTTTTCAAGCTACAGGAAATTCCGGAGCCTAGATAAGACTTTGTCATACCCTTTACGCCTTTTTAATTGACATAGACCCCTATTTTCGACTAAAATGAGTAGCTGGTGCGTAGGGAATGGTCGGGATAGCTCAGTTGGTAGAGCAGAGGACTGAAAATCCTCGTGTCA
>T144
TTAAGAATACAAATTGAC-TTAT-TATACTCCTGAC-TATGAACCCCAT-GACCATGATATCTTGGCAGCATTTCGAGTAACTCCTCAACCTGGAGTTCCACCAGAAGAAGCAGGGGCCGCGGTAGCTGCCGAATCTTCTACTGGTACATGGACAACTGTGTGGACCGAT-GGGCTTACCAGCCTTGATCGTTACAAAGGACGATGCTACCACATCGAGCCTGTTCCTGGAGAAGAAAGTCAGTTTATTGCTTATGTAGCTTACCCATTAGACCTTTTTGAAGAAGGTTCTGTTACTAACATGTTTACTTCCATTGTGGGTAATGT-ATTTGGGTTCAAAGCCCTGCGTGCTCTACGTTTGGAGGATTTGCGAATCCCTCCTGCTTATACGAAAACTTTCCAAGGCCCGCCTCATGGTATCCAAGTTGAGAGAGATAAATTGAACAAATATGGACGTCCCCTATTGGGATGTACTATTAAAC-CGAAATTGGGGTTGTCCGCTAAGAACTACGGCCGAGCAGTTTATGAATGTCTTCGCGGTTTCAATTT------AAAGGAGCAATAACCAATTTCTT---GTT-CTAT-TGAGC-GGGTTGGTATT-GCTCCTTTAAATATTCT---------ATAT----TTTA---------------------TGAC------TAAGATAAGAATTCATAGTTTATTAA----TTT--------------------------------------------TCTTA-------------------------------AAAAAAATCCATT----TTTA----------AGTGATGA------AGTGTAATT-------------------------------------------------------------------------------------------------------------------------------------------------------------------------------------------------TGTAA???????????????????????????????????????????????????????????????????????????????????????????????????????????TTATCAGCTTTTTT-TGTTAAC-GGTTCAAATAAAAATTGGGTCTCT-TCTTCATTGACTCT-TCTTTCACAAAGGTATCCGAGCATAAACGTTTTTCTCTTATTCTCT---------------TATCACAAGTCTT-----GTGAT-GTATG-ATGTAAATG-ATACATGAGCAGCT----GCAAGGAGTACTCTTACTCAT-----TTGAATGATTCCCAATACATATCATTACTCTTAC-TAAGA---ACATACAAAGTCTTCTTTTCAAGCTACAGGAAATTCCGGAGCCTAGATAAGACTTTGTCATACCCTTTACGCCTTTTTAATTGACATAGACCCCTATTTTCGACTAAAATGAGTAGCTGGTGCGTAGGGAATGGTCGGGATAGCTCAGTTGGTAGAGCAGAGGACTGAAAATCCTCGTG???
>T172
??????ATACAAATTGAC-TTAT-TATACTCCTGAC-TATGAACCCCAT-GACCATGATATCTTGGCAGCATTTCGAGTAACTCCTCAACCTGGAGTTCCACCAGAAGAAGCAGGGGCCGCGGTAGCTGCCGAATCTTCTACTGGTACATGGACAACTGTGTGGACCGAT-GGGCTTACCAGCCTTGATCGTTACAAAGGACGATGCTACCACATCGAGCCTGTTCCTGGAGAAGAAAGTCAGTTTATTGCTTATGTAGCTTACCCATTAGACCTTTTTGAAGAAGGTTCTGTTACTAACATGTTTACTTCCATTGTGGGTAATGT-ATTTGGGTTCAAAGCCCTGCGTGCTCTACGTTTGGAGGATTTGCGAATCCCTCCTGCTTATACGAAAACTTTCCAAGGCCCGCCTCATGGTATCCAAGTTGAGAGAGATAAATTGAACAAATATGGACGTCCCCTATTGGGATGTACTATTAAAC-CGAAATTGGGGTTGTCCGCTAAGAACTACGGCCGAGCAGTTTATGAATGTCTTCGCGGTTTCAATTT------AAAGGAGCAATAACCAATTTCTT---GTT-CTAT-TGAGC-GGGTTGGTATT-GCTCCTTTAA-----AT---------TGATATTCTATA----------------TTTTATGTG------T--TATGAGTTTTC-----TTCCCCA----TTT---------------------------TAAAATATGACTAAGAATTCATAAGCTAA-------GTTTATTAATTTTATTAATAAAAATCCATT----TTTA----------AGTGATGA------AGTGTAATT-------------------------------------------------------------------------------------------------------------------------------------------------------------------------------------------------TGTAA--TTTTTTTGACTTAT------------------------------TTTCAAGTAAG---------GAAC----ATAGGGGCGGATGTAGCCAAGTG??????CTAATTATCAGCTTTTTT-TGTTAAC-GGTTCAAATAAAAATTGGGTCTCT-TCTTCATTGACTCT-TCTTTCACAAAGGTATCCGAGCATAAAAGTTTTTCTCTTATTCTCT---------------TATCACAAGTCTT-----GTGAT-GTATG-ATGTAAATG-ATACATGAGCAGCT----GCAAGGAGTACTCTTACTCAT-----TTGAATGATTCCCAATACATATCATTACTCTTAC-TAAGA---ACATACAAAGTCTTCTTTTCAAGCTACAGGAAATTCCGGAGCCTAGATAAGACTTTGTCATACCCTTTACGCCTTTTTAATTGACATAGACCCCTATTTTCGACTAAAATGAGTAGCTGGTGCGTAGGGAATGGTCGGGATAGCTCAGTTGGTAGAGCAGAGGACTGAAAATCCTCGTGTC?
>T167
????????ACAAATTGAC-TTAT-TATACTCCTGAC-TATGAACCCCAT-GACCATGATATCTTGGCAGCATTTCGAGTAACTCCTCAACCTGGAGTTCCACCAGAAGAAGCAGGGGCCGCGGTAGCTGCCGAATCTTCTACTGGTACATGGACAACTGTGTGGACCGAT-GGGCTTACCAGCCTTGATCGTTACAAAGGACGATGCTACCACATCGAGCCTGTTCCTGGAGAAGAAAGTCAGTTTATTGCTTATGTAGCTTACCCATTAGACCTTTTTGAAGAAGGTTCTGTTACTAACATGTTTACTTCCATTGTGGGTAATGT-ATTTGGGTTCAAAGCCCTGCGTGCTCTACGTTTGGAGGATTTGCGAATCCCTCCTGCTTATACGAAAACTTTCCAAGGCCCGCCTCATGGTATCCAAGTTGAGAGAGATAAATTGAACAAATATGGACGTCCCCTATTGGGATGTACTATTAAAC-CGAAATTGGGGTTGTCCGCTAAGAACTACGGCCGAGCAGTTTATGAATGTCTTCGCGG?TTCAATTT------AAAGGAGCAATAACCAATTTCTT---GTT-CTAT-TGAGC-GAGTTGGTATT-GCTCCTTTAA-----ATTGATATTCTATAT----TTTA----------------TGTTATGTG------T--TATGAGTTTTC-----TTCCCCA----TTT---------------------------TAAAATATGAATAAGAATTCAT------A-------GTTTATTAATTTTATTAATACAAACCCATTTTTATTTA----------AGTGATGA------AGTGTAATT-------------------------------------------------------------------------------------------------------------------------------------------------------------------------------------------------TGTCA--TTTTTTTGAATTAT------------------------------TTTCAAGTAAG---------GAAC----ATAGGGGCGGA?GTAGCCAAGTG???????????????????????????????C-GGTTCAAATAAAAATTGGGTCTCT-TCTTCATTGACTCT-TCTTTCACAAAGGTATCCGAGCATAAAAGTTTTTCTCTTATTCTCT---------------TATCACAAGTCTT-----GTGAT-GTATG-ATGTAAATG-ATACATGAGCAGCT----GCAAGGAGTACTCTTACTCAT-----TTGAATGATTCCCAATACATATCATTACTCTTAC-TAAGA---ACATACAAAGTCTTCTTTTCAAGCTACAGGAAATTATGGAGCCTAGATAAGACTTTGTCATACCCTTTACGCCTTTTTAATTGACATAGACCCCTATTTTCGACTAAAATGAGTAGCTGGTGCGTAGGGAATGGTCGGGATAGCTCAGTTGGTAGAGCAGAGGACTGAAAATCCTCGTGTCA
>T239
?????AATACAAATTGAC-TTAT-TATACTCCTGAC-TATGAACCCCAT-GACCATGATATCTTGGCAGCATTTCGAGTAACTCCTCAACCTGGAGTTCCACCAGAAGAAGCAGGGGCCGCGGTAGCTGCCGAATCTTCTACTGGTACATGGACAACTGTGTGGACCGAT-GGGCTTACCAGCCTTGATCGTTACAAAGGACGATGCTACCACATCGAGCCTGTTCCTGGAGAAGAAAGTCAGTTTATTGCTTATGTAGCTTACCCATTAGACCTTTTTGAAGAAGGTTCTGTTACTAACATGTTTACTTCCATTGTGGGTAATGT-ATTTGGGTTCAAAGCCCTGCGTGCTCTACGTTTGGAGGATTTGCGAATCCCTCCTGCTTATACGAAAACTTTCCAAGGCCCGCCTCATGGTATCCAAGTTGAGAGAGATAAATTGAACAAATATGGACGTCCCCTATTGGGATGTACTATTAAAC-CGAAATTGGGGTTGTCCGCTAAGAACTACGGCCGAGCAGTTTATGAATGTCTTCG????TTCAATTT------AAAGGAGCAATAACCAATTTCTT---GTT-CTAT-TGAGC-GGGTTGGTATT-GCTCCTTTAA-----ATTGATATTCTATAT----TTTA----------------TGTTATGTG------T--TATGAGTTTTC-----TTCCCCA----TTT---------------------------TAAAATATAACTAAGAATTCAT------A-------GTTTATTAATTTTCTTAAGAAAAATCCATT----TTTA----------AGTGATGA------AGTGTAATT-------------------------------------------------------------------------------------------------------------------------------------------------------------------------------------------------TGTAA--TTTTTTTGAATTA?--------------------------------TCGAGT??????????????????????????????????????????????CTACTAATTATCAGCTTTTTT-TGTTAAC-GGTTCAAATAAAAATTGGGTCTCT-TCTTCATTGACTCT-TCTTTCACAAAGGTATCCGAGCATAAAAGTTTTCCTCTTATTCTCT---------------TATCACAAGTCTT-----GTGAT-GTATG-ATGTAAATG-ATACATGAGCAGCT----GCAAGGAGTACTCTTACTCAT-----TTGAATGATTCCCAATACATATCATTACTCTTAC-TAAGA---ACATACAAAGTCTTCTTTTCAAGCTACAGGAAATTCCGGAGCCTAGATAAGACTTTGTCATACCCTTTACGCCTTTTTAATTGACATAGACCCCTATTTTCGACTAAAATGAGTAGCTGGTGCGTAGGGAATGGTCGGGATAGCTCAGTTGGTAGAGCAGAGGACTGAAAATCCTCGTGTCC
>T232
?????AATACAAATTGAC-TTAT-TATACTCCTGAC-TATGAACCCCAT-GACCATGATATCTTGGCAGCATTTCGAGTAACTCCTCAACCTGGAGTTCCACCAGAAGAAGCAGGGGCCGCGGTAGCTGCCGAATCTTCTACTGGTACATGGACAACTGTGTGGACCGAT-GGGCTTACCAGCCTTGATCGTTACAAAGGACGATGCTACCACATCGAGCCTGTTCCTGGAGAAGAAAGTCAGTTTATTGCTTATGTAGCTTACCCATTAGACCTTTTTGAAGAAGGTTCTGTTACTAACATGTTTACTTCCATTGTGGGTAATGT-ATTTGGGTTCAAAGCCCTGCGTGCTCTACGTTTGGAGGATTTGCGAATCCCTCCTGCTTATACGAAAACTTTCCAAGGCCCGCCTCATGGTATCCAAGTTGAGAGAGATAAATTGAACAAATATGGACGTCCCCTATTGGGATGTACTATTAAAC-CGAAATTGGGGTTGTCCGCTAAGAACTACGGCCGAGCAGTTTATGAATGTCTTCG????TTCAATTT------AAAGGAGCAATAACCAATTTCTT---GTT-CTAT-TGAGC-GGGTTGGTATT-GCTCCTTTAAATATTCT---------ATAT----TTTA----------------TGTTATGTG------T--TATGAGTTTTC-----TTCCCCA----TTT---------------------------TCAAATATGACTAAGAATTCAT------A-------GTTTATTAATTTTCTTAAGAAAAATCCATT----TTTA----------AGTGATGA--------------------------------------------------------------------------------------------------------------------------------------------------------------------------------------------------------------AGTGTAA--TTTTTTTGAATTAT--------------------------------TCAAGT???????????????????????????????????????????TCTCTACTAATTATCAGCTTTTTT-TGTTAAC-GGTTCAAATAAAAATTGGGTCTCT-TCTTCATTGACTCT-TCTTTCACAAAGGTATCCGAGCATAAAAGTTTTTCTCTTATTCTCT---------------TATCACAAGTCTT-----GTGAT-GTATG-ATGTAAATG-ATACATGAGCAGCT----GCAAGGAGTACTCTTACTCAT-----TTGAATGATTCCCAATACATATCATTACTCTTAC-TAAGA---ACATACAAAGTCTTCTTTTCAAGCTACAGGAAATTCCGGAGCCTAGATAAGACTTTGTCATACCCTTTACGCCTTTTTAATTGACATAGACCCCTATTTTCGACTAAAATGAGTAGCTGGTGCGTAGGGAATGGTCGGGATAGCTCAGTTGGTAGAGCAGAGGACTGAAAATCCTCGTGTCC
>T137
????????ACAAATTGAC-TTAT-TATACTCCTGAC-TATGAACCCCAT-GACCATGATATCTTGGCAGCATTTCGAGTAACTCCTCAACCTGGAGTTCCACCAGAAGAAGCAGGGGCCGCGGTAGCTGCCGAATCTTCTACTGGTACATGGACAACTGTGTGGACCGAT-GGGCTTACCAGCCTTGATCGTTACAAAGGACGATGCTACCACATCGAGCCTGTTCCTGGAGAAGAAAGTCAGTTTATTGCTTATGTAGCTTACCCATTAGACCTTTTTGAAGAAGGTTCTGTTACTAACATGTTTACTTCCATTGTGGGTAATGT-ATTTGGGTTCAAAGCCCTGCGTGCTCTACGTTTGGAGGATTTGCGAATCCCTCCTGCTTATACGAAAACTTTCCAAGGCCCGCCTCATGGTATCCAAGTTGAGAGAGATAAATTGAACAAATATGGACGTCCCCTATTGGGATGTACTATTAAAC-CGAAATTGGGGTTGTCCGCTAAGAACTACGGCCGAGCAGTTTATGAATGTCTTC?????TCAATTT-------AAAGGAGCAATAACCAATTTCTT---GTT-CTAT-TGAGC-GAGTTGGTATT-GCTCCTTTAAATTGATA---------TTCTA---TATT----GT-AT--------GTTATGTG------T--TATGAGTTTTC-----TTCCCCA----TTT---------------------------TAAAATATGAATAAGAATTCAT------AGTTTATT-------AA--TTATTAATAAAAATCCATTTTTATTTA----------AGTGATGA------AGTGTAATT-------------------------------------------------------------------------------------------------------------------------------------------------------------------------------------------------TGTAA--TTTTTTTGAATTAT------------------------------TTTCAAGTAAG---------GAAC----ATAGGGGCGGATGTAGCCAAGTGCTCTAACTAATTATCGGCTTTTTT-TGTTAAC-GGTTCAAATAAAAATTGGGTCTCT-TCTTCATTGACTCT-TCTTTCACAAAGGTATCCGAGCATAAAAGTTTTTCTCTTATTCTCT---------------TATCACAAGTCTT-----GTGAT-GTATG-ATGTAAATG-ATACATGAGCAGCT----GCAAGGAGTACTCTTACTCAT-----TTGAATGATTCCCAATACATATCATTACTCTTAC-TAAGA---ACATACAAAGTCTTCTTTTCAAGCTCCAGGAAATTCCGGGGCCTAGATAAGACTTTGTCATACCCTTTACGCCTTTTTAATTGACATAGACCCCTATTTTCGACTAAAATGAGTAGCTGGTGCGTAGGGAATGGTCGGGATAGCTCAGTTGGTAGAGCAGAGGACTGAAAATCCTCGTG???
>T226
TTAAGAATACAAATTGAC-TTAT-TATACTCCTGAC-TATGAACCCCAT-GACCATGATATCTTGGCAGCATTTCGAGTAACTCCTCAACCTGGAGTTCCACCAGAAGAAGCAGGGGCCGCGGTAGCTGCCGAATCTTCTACTGGTACATGGACAACTGTGTGGACCGAT-GGACTTACCAGCCTTGATCGTTACAAAGGACGATGCTACCACATCGAGCCTGTTCCTGGAGAAGAAAGTCAGTTTATTGCTTATGTAGCTTACCCATTAGACCTTTTTGAAGAAGGTTCTGTTACTAACATGTTTACTTCCATTGTGGGTAATGT-ATTTGGGTTCAAAGCCCTGCGTGCTCTACGTTTGGAGGATTTGCGAATCCCTCCTGCTTATACGAAAACTTTCCAAGGCCCGCCTCATGGTATCCAAGTTGAGAGAGATAAATTGAACAAATATGGACGTCCCCTATTGGGATGTACTATTAAAC-CGAAATTGGGGTTGTCCGCTAAGAACTACGGCCGAGCAGTTTATGAATGTCTTCGCGG?TTTTATT-------AAAGGAGCAATAACCAATTTCTT---GTT-CTAT-TGAGC-GGGTTGGTATT-GCTCCTTTA------AT---------ATATATATTTTA----------------TGTTATGAG------T--TATAAGTTTTC-----TTACCCA----TTT---------------------------TAAAATTGGA-------TTTGA------A------------------------TAATGAATACATT----TTTA----------AGCGATGATTGGATGTTGTATTT-------------------------------------------------------------------------------------------------------------------------------------------------------------------------------------TGAGTTAGTGAGTGTAA------TTTGAATCAT------------------------------TTTCAAGT----------------ATAGATAGGGGCGGATGTAGCCAAGTG??CTAACTAATTATCATCTTTTTT-TGTTAAC-GGTTCAAA-AAAAATTGGGTCTCT-TCCTCATTGACTCT-TCTTTCACAAAGGTATCCGAGCATAAAAGTTTTTCTCT-----------------------TATCACAAGTCTT-----GTGAT-GTATG-ATGTAAATG-ATACATGAGCAGCT----GCAAGGAGTACTCTTACTCAT-----TTAAATGATTCCCAATACATATCATTACTCTTAC-TAAGA---ACATACAAAGTCTTCTTTTCAAGCTACAGGAAATTCCGGGGCCTAGATAAGATTTTGTCATACCCTTTACGCCTTTTTAATTGACATAGACCCCTATTTTCTACTAAAATGCGTAGCTGATGCGTAGGGAATGGTCGGGATAGCTCAGTTGGTAGAGCAGAGGACTGAAAATCCTCGTGTCA
>T185
?????????????????????????????????????????????????????????????????????????????????????????????????????????????????????????????????????????????CTGGTACATGGACAACTGTGTGGACCGAT-GGACTTACCAGCCTTGATCGTTACAAAGGACGATGCTACCACATCGAGCCTGTTCCTGGAGAAGAAAGTCAGTTTATTGCTTATGTAGCTTACCCATTAGACCTTTTTGAAGAAGGTTCTGTTACTAACATGTTTACTTCCATTGTGGGTAATGT-ATTTGGGTTCAAAGCCCTGCGTGCTCTACGTTTGGAGGATTTGCGAATCCCTCCTGCTTATACGAAAACTTTCCAAGGCCCGCCTCATGGTATCCAAGTTGAGAGAGATAAATTGAACAAATATGGACGTCCCCTATTGGGATGTACTATTAAAC-CGAAATTGGGGTTGTCCGCTAAGAACTACGGCCGAGCAGTTTATGAATGTCTTCGCG??TTTAATT-------AAAGGAGCAATAACCAATTTCTT---GTT-CTAT-TGAGC-GGGTTGGTATT-GCTCCTTTA------AT---------ATATATATTTTA----------------TGTTATGAG------T--TATAAGTTTTC-----TTACCCA----TTT---------------------------TAAAATTGGA-------TTTGA------A------------------------TAATGAATACATT----TTAA----------AGTGATGATTGGATGTTGTATTT-------------------------------------------------------------------------------------------------------------------------------------------------------------------------------------TGAGTTAGTGAGTGTAA-------TTGAATC????????????????????????????????????????????????????????????????????????????????????????ACTAATTATCATCTTTTTT-TGTTAAC-GGTTCA?A-AAAAATGGGGTCTCT-TCCTCATTGACTCT-TCTTTCACAAAGGTATCCGAGCATAAAAGTTTTTCTCT-----------------------TATCACAAGTCTT-----GTGAT-GTATG-ATGTAAATG-ATACATGAGCAGCT----GCAAGGAGTATTCTTACTCAT-----TTAAATGATTCCCAATACATATCATTACTCTTAC-TAAGA---ACATAAAAAATCTTCTTTTCAAGCTACAGGAAATTCCGGGGCCTAGATAAGATTTTGTCATACCCTTTACGCCTTTTTAATTGACATAGACCCCTATTTTCTAGTAAAATGAGTAGCTGATGCGTAGGGAATGGTCGGGATAGCTCAGTTGGTAGAGCAGAGGACTGAAAATCCTCGTGTC?
>T196
TA-AGAATACAAATTGAC-TTAT-TATACTCCTGAC-TATGAACCCCAT-GACCATGATATCTTGGCAGCATTTCGAGTAACTCCTCAACCTGGAGTTCCACCAGAAGAAGCAGGGGCCGCGGTAGCTGCCGAATCTTCTACTGGTACATGGACAACTGTGTGGACCGAT-GGACTTACCAGCCTTGATCGTTACAAAGGACGATGCTACCACATCGAGCCTGTTCCTGGAGAAGAAAGTCAGTTTATTGCTTATGTAGCTTACCCATTAGACCTTTTTGAAGAAGGTTCTGTTACTAACATGTTTACTTCCATTGTGGGTAATGT-ATTTGGGTTCAAAGCCCTGCGTGCTCTACGTTTGGAGGATTTGCGAATCCCTCCTGCTTATACGAAAACTTTCCAAGGCCCGCCTCATGGTATCCAAGTTGAGAGAGATAAATTGAACAAATATGGACGTCCCCTATTGGGATGTACTATTAAAC-CGAAATTGGGGTTGTCCGCTAAGAACTACGGCCGAGCAGTTTATGAATGTCTTCGCG??TTTTATT-------AAAGGAGCAATAACCAATTTCTT---GTT-CTAT-TGAGC-GGGTTGGTATT-GCTCCTTTA------AT---------ATATATATTTTA----------------TGTTATGAG------T--TATAAGTTTTC-----TTACCCA----TTT---------------------------TAAAATTGGA-------TTTGA------A------------------------TAATGAATACATT----TTTA----------AGCGATGATTGGATGTTGTATTT-------------------------------------------------------------------------------------------------------------------------------------------------------------------------------------TGAGTTAGTGAGTGTAA------TTTGAATCAT------------------------------TTTCGAGT----------------ATAGATAGGGGCGGATGTAGCCAA???TCTCTACTAATTATCATCTTTTTT-TGTTAAC-GGTTCAAA-AAAAATTGGGTCTCT-TCCTCATTGACTCT-TCTTTCACAAAGGTATCCGAGCATAAAAGTTTTTCTCT-----------------------TATCACAAGTCTT-----GTGAT-GTATG-ATGTAAATG-ATACATGAGCAGCT----GCAAGGAGTACTCTTACTCAT-----TTAAATGATTCCCAATACATATCATTACTCTTAC-TAAGA---ACATACAAAGTCTTCTTTTCAAGCTACAGGAAATTCCGGGGCCTAGATAAGATTTTGTCATACCCTTTACGCCTTTTTAATTGACATAGACCCCTATTTTCTACTAAAATGAGTAGCTGATGCGTAGGGAATGGTCGGGATAGCTCAGTTGGTAGAGCARAGGACTGAAAATCCTCGTGTCA
>T406
T--AA?A?ACAAATTGAC-TTAT-TATACTCCTGAC-TATGAACCCCAT-GACCATGATATCTTGGCAGCATTTCGAGTAACTCCTCAACCTGGAGTTCCACCAGAAGAAGCAGGGGCCGCGGTAGCTGCCGAATCTTCTACTGGTACATGGACAACTGTGTGGACCGAT-GGACTTACCAGCCTTGATCGTTACAAAGGACGATGCTACCACATCGAGCCTGTTCCTGGAGAAGAAAGTCAGTTTATTGCTTATGTAGCTTACCCATTAGACCTTTTTGAAGAAGGTTCTGTTACTAACATGTTTACTTCCATTGTGGGTAATGT-ATTTGGGTTCAAAGCCCTGCGTGCTCTACGTTTGGAGGATTTGCGAATCCCTCCTGCTTATACGAAAACTTTCCAAGGCCCGCCTCATGGTATCCAAGTTGAGAGAGATAAATTGAACAAATATGGACGTCCCCTATTGGGATGTACTATTAAAC-CGAAATTGGGGTTGTCCGCTAAGAACTACGGCCGAGCAGTTTATGAATGTCTTCG?GGT?TT??TT-------AAAGGAGCAATAACCAATTTCTT---GTT-CTAT-TGAGC-GGGTTGGTATT-GCTCCTTTA------AT---------ATATA---TTTA-------------------------------T--TATAAGTTTTC-----TTACCCA----TTT---------------------------TAAAATTGGA-------TTTGA------A------------------------TAATGAATACCTT----TTTA----------AGTGATGATTGGATGTTGTATTT-------------------------------------------------------------------------------------------------------------------------------------------------------------------------------------TGAGTTAGTGAGTGTAA------TTTGAATCAT------------------------------TTTCAAGTCAG---------GAACATAGATAGGGGCGGATGTAGCCAAGTG?????????ATTATCATCTTTTTT-TGTTAAC-GGTTCAAA--AAAATTGGGTCTCT-TCTTCATTGACTCT-TCTTTCACAAAGGTATCCGAGCATAAAAGTTTTTCTCT-----------------------TATCACAAGTCTT-----GTGAT-GTATG-ATGTAAATG-ATACATGAGCAGCT----GCAAGGAGTACTCTTACTCAT-----TTAAATGATTCCCAATACATATCATTACTCTTAC-TAAGA---ACATACAAAGTCTTCTTTTCAAGCTACAGGAAATTCCGGGGCCTAGATAAGATTTTGTCATACCCTTTACGCCTTTTTAATTGACATAGACCCCTATTTTCTAGTAAAATGAGTAGCTGATGCGTAGGGAATGGTCGGGATAGCTCAGTTGGTAGAGCAGA?????????????????????
>T413
?????AATACAAATTGAC-TTAT-TATACTCCTGAC-TATGAACCCCATAGACCATGATATCTTGGCAGCATTTCGAGTAACTCCTCAACCTGGAGTTCCACCAGAAGAAGCAGGGGCCGCGGTAGCTGCCGAATCTTCTACTGGTACATGGACAACTGTGTGGACCGAT-GGACTTACCAGCCTTGATCGTTACAAAGGACGATGCTACCACATCGAGCCTGTTCCTGGAGAAGAAAGTCAGTTTATTGCTTATGTAGCTTACCCATTAGACCTTTTTGAAGAAGGTTCTGTTACTAACATGTTTACTTCCATTGTGGGTAATGT-ATTTGGGTTCAAAGCCCTGCGTGCTCTACGTTTGGAGGATTTGCGAATCCCTCCTGCTTATACGAAAACTTTCCAAGGCCCGCCTCATGGTATCCAAGTTGAGAGAGATAAATTGAACAAATATGGACGTCCCCTATTGGGATGTACTATTAAAC-CGAAATTGGGGTTGTCCGCTAAGAACTACGGCCGAGCAGTTTATGAATGTCTTCG?GGT?TTAATT-------AAAGGAGCAATAACCAATTTCTT---GTT-CTAT-TGAGC-GGGTTGGTATT-GCTCCTTTA------AT---------ATATA--------------------------------------T--TTTAAGTTTTC-----TTACCCA----TTT---------------------------TAAAATTGGA-------TTTGA------A------------------------TAATGAATACATT----TTTA----------AGTGATGATTGGATGTTGTATTT-------------------------------------------------------------------------------------------------------------------------------------------------------------------------------------TGAGTTAGTGAGTGTAA------TTTGAATCAT------------------------------TTTCAAGTCAGGAACATAGAGAACATAGATAGGGGCGGATGTAGCCAAGTG???????????????????????????????????????????????????????????????????????????????????????????????????????????????????????????????????????????????????????????????????????????????????????????????????????????????????????????????????????????????????????????????????????????????????????????????????????????????????????????????????????????????????????????????????????????????????????????????????????????????????????????????????????????????????????????
>SibGB
TAAAGAATACAAATTGAC-TTAT-TATACTCCTGAC-TATGAACCCCAT-GACCATGATATCTTGGCAGCATTTCGAGTAACTCCTCAACCTGGAGTTCCACCAGAAGAAGCAGGGGCCGCGGTAGCTGCCGAATCTTCTACTGGTACATGGACAACTGTGTGGACCGAT-GGACTTACCAGCCTTGATCGTTACAAAGGACGATGCTACCACATCGAGCCTGTTCCTGGAGAAGAAAGTCAGTTTATTGCTTATGTAGCTTACCCATTAGACCTTTTTGAAGAAGGTTCTGTTACTAACATGTTTACTTCCATTGTGGGTAATGT-ATTTGGGTTCAAAGCCCTGCGTGCTCTACGTTTGGAGGATTTGCGAATCCCTCCTGCTTATACGAAAACTTTCCAAGGCCCGCCTCATGGTATCCAAGTTGAGAGAGATAAATTGAACAAATATGGACGTCCCCTATTGGGATGTACTATTAAAC-CGAAATTGGGGTTGTCCGCTAAGAACTACGGCCGAGCAGTTTATGAATGTCTT???????????????????????????????????????????????????????????????????????????????????????????????????????????????????????????????????????????????????????????????????????????????????????????????????????????????????????????????????????????????????????????????????????????????????????????????????????????????????????????????????????????????????????????????????????????????????????????????????????????????????????????????????????????????????????????????????????????????????????????????????????????????????????????????????????????????????????????????????????????????????????????????????????????????????????????????????????????????????????????????????????????????????????????????????????????????????????????????????????????????????????????????????????????????????????????????????????????????????????????????????????????????????????????????????????????????????????????????????????????????????????????????????????????????????????????????????????????????????????????????????????????????????????????????????????????????????????????????????????????????????????
>T200
????????ACAAATTGAC-TTAT-TATACTCCTGAC-TATGAACCCCAT-GACCATGATATCTTGGCAGCATTTCGAGTAACTCCTCAACCTGGAGTTCCACCAGAAGAAGCAGGGGCCGCGGTAGCTGCCGAATCTTCTACTGGTACATGGACAACTGTGTGGACCGAT-GGACTTACCAGCCTTGATCGTTACAAAGGACGATGCTACCACATCGAGCCTGTTCCTGGAGAAGAAAGTCAGTTTATTGCTTATGTAGCTTACCCATTAGACCTTTTTGAAGAAGGTTCTGTTACTAACATGTTTACTTCCATTGTGGGTAATGT-ATTTGGGTTCAAAGCCCTGCGTGCTCTACGTTTGGAGGATTTGCGAATCCCTCCTGCTTATACGAAAACTTTCCAAGGCCCGCCTCATGGTATCCAAGTTGAGAGAGATAAATTGAACAAATATGGACGTCCCCTATTGGGATGTACTATTAAAC-CGAAATTGGGGTTGTCCGCTAAGAACTACGGCCGAGCAGTTTATGAATGTCTTCG??????????????????????????????????????????????????????????????????????????????????????????????????????????????????????????????????????????????????????????????????????????????????????????????????????????????????????????????????????????????????????????????????????????????????????????????????????????????????????????????????????????????????????????????????????????????????????????????????????????????????????????????????????????????????????????????????????????????????????????????????????????????????????????????????????????????????????????????????????????????????????????????????????????????????????????CTCTA?CTAATTATCATCTTTTTT-TGTTAAC-GGTTCAAA-AAAAATTGGGTCTCT-TCCTCATTGACTCT-TCTTTCACAAAGGTATCCGAGCATAAAAGTTTTTCTCT-----------------------TATCACAAGTCTT-----GTGAT-GTATG-ATGTAAATG-ATACATGAGCAGCT----GCAAGGAGTACTCTTACTCAT-----TTAAATGATTCCCAATACATATCATTACTCTTAC-TAAGA---ACATACAAAGTCTTCTTTTCAAGCTACAGGAAATTCCGGGGCCTAGATAAGATTTTGTCATACCCTTTACGCCTTTTTAATTGACATAGACCCCTATTTTCTACTAAAATGAGTAGCTGATGCGTAGGGAATGGTCGGGATAGCTCAGTTGGTAGAGCAGAGGACTGAAAATCCTCGTGTCA
>T173
????????ACAAATTGAC-TTAT-TATACTCCTGAC-TATGAACCCCAT-GACCATGATATCTTGGCAGCATTTCGAGTAACTCCTCAACCTGGAGTTCCACCAGAAGAAGCAGGGGCCGCGGTAGCTGCCGAATCTTCTACTGGTACATGGACAACTGTGTGGACCGAT-GGACTTACCAGCCTTGATCGTTACAAAGGACGATGCTACCACATCGAGCCTGTTCCTGGAGAAGAAAGTCAGTTTATTGCTTATGTAGCTTACCCATTAGACCTTTTTGAAGAAGGTTCTGTTACTAACATGTTTACTTCCATTGTGGGTAATGT-ATTTGGGTTCAAAGCCCTGCGTGCTCTACGTTTGGAGGATTTGCGAATCCCTCCTGCTTATACGAAAACTTTCCAAGGCCCGCCTCATGGTATCCAAGTTGAGAGAGATAAATTGAACAAATATGGACGTCCCCTATTGGGATGTACTATTAAAC-CGAAATTGGGGTTGTCCGCTAAGAACTACGGCCGAGCAGTTTATGAATGTCTTC?????TTTTATT-------AAAGGAGCAATAACCAATTTCTT---GTT-CTAT-TGAGC-GGGTTGGTATT-GCTCCTTTA------AT---------ATATATATTTTA----------------TGTTATGAG------T--TATAAGTTTTC-----TTACCCA----TTT---------------------------TAAAATTGGA-------TTTGA------A------------------------TAATGAATACATT----TTTA----------AGCGATGATTGGATGTTGTATTT-------------------------------------------------------------------------------------------------------------------------------------------------------------------------------------TGAGTTAGTGAGTGTAA------TTTGAATCAT------------------------------TTTCAAGT----------------ATAGATAGGGGCGGATGTAGCCAAGTGCTCTAACTAATTATCATCTTTTTT-TGTTAAC-GGTTCAAA-AAAAATTGGGTCTCT-TCCTCATTGACTCT-TCTTTCACAAAGGTATCCGAGCATAAAAGTTTTTCTCT-----------------------TATCACAAGTCTT-----GTGAT-GTATG-ATGTAAATG-ATACATGAGCAGCT----GCAAGGAGTACTCTTACTCAT-----TTAAATGATTCCCAATACATATCATTACTCTTAC-TAAGA---ACATACAAAGTCTTCTTTTCAAGCTACAGGAAATTCCGGGGCCTAGATAAGATTTTGTCATACCCTTTACGCCTTTTTAATTGACATAGACCCCTATTTTCTACTAAAATGCGTAGCTGATGCGTAGGGAATGGTCGGGATAGCTCAGTTGGTAGAGCAGAGGACTGAAAATCCTCGTGTC?
>T192
???????TACAAATTGAC-TTAT-TATACTCCTGAC-TATGAACCCCAT-GACCATGATATCTTGGCAGCATTTCGAGTAACTCCTCAACCTGGAGTTCCACCAGAAGAAGCAGGGGCCGCGGTAGCTGCCGAATCTTCTACTGGTACATGGACAACTGTGTGGACCGAT-GGACTTACCAGCCTTGATCGTTACAAAGGACGATGCTACCACATCGAGCCTGTTCCTGGAGAAGAAAGTCAGTTTATTGCTTATGTAGCTTACCCATTAGACCTTTTTGAAGAAGGTTCTGTTACTAACATGTTTACTTCCATTGTGGGTAATGT-ATTTGGGTTCAAAGCCCTGCGTGCTCTACGTTTGGAGGATTTGCGAATCCCTCCTGCTTATACGAAAACTTTCCAAGGCCCGCCTCATGGTATCCAAGTTGAGAGAGATAAATTGAACAAATATGGACGTCCCCTATTGGGATGTACTATTAAAC-CGAAATTGGGGTTGTCCGCTAAGAACTACGGCCGAGCAGTTTATGAATGTCTTC???????????????????????????????????????????????????????????????????????????????????????????????????????????????????????????????????????????????????????????????????????????????????????????????????????????????????????????????????????????????????????????????????????????????????????????????????????????????????????????????????????????????????????????????????????????????????????????????????????????????????????????????????????????????????????????????????????????????????????????????????????????????????????????????????????????????????????????????????????????????????????????????????????????????????????????CTCTAACTAATTATCATCTTTTTT-TGTTAAC-GGTTCAAA-AAAAATTGGGTCTCT-TCCTCATTGACTCT-TCTTTCACAAAGGTATCCGAGCATAAAAGTTTTTCTCT-----------------------TATCACAAGTCTT-----GTGAT-GTATG-ATGTAAATG-ATACATGAGCAGCT----GCAAGGAGTACTCTTACTCAT-----TTAAATGATTCCCAATACATATCATTACTCTTAC-TAAGA---ACATACAAAGTCTTCTTTTCAAGCTACAGGAAATTCCGGGGCCTAGATAAGATTTTGTCATACCCTTTACGCCTTTTTAATTGACATAGACCCCTATTTTCTACTAAAATGCGTAGCTGATGCGTAGGGAATGGTCGGGATAGCTCAGTTGGTAGAGCAGAGGACTGAAAATCCTCGTGTCA
>T198
?????AATACAAATTGAC-TTAT-TATACTCCTGAC-TATGAACCCCAT-GACCATGATATCTTGGCAGCATTTCGAGTAACTCCTCAACCTGGAGTTCCACCAGAAGAAGCAGGGGCCGCGGTAGCTGCCGAATCTTCTACTGGTACATGGACAACTGTGTGGACCGAT-GGACTTACCAGCCTTGATCGTTACAAAGGACGATGCTACCACATCGAGCCTGTTCCTGGAGAAGAAAGTCAGTTTATTGCTTATGTAGCTTACCCATTAGACCTTTTTGAAGAAGGTTCTGTTACTAACATGTTTACTTCCATTGTGGGTAATGT-ATTTGGGTTCAAAGCCCTGCGTGCTCTACGTTTGGAGGATTTGCGAATCCCTCCTGCTTATACGAAAACTTTCCAAGGCCCGCCTCATGGTATCCAAGTTGAGAGAGATAAATTGAACAAATATGGACGTCCCCTATTGGGATGTACTATTAAAC-CGAAATTGGGGTTGTCCGCTAAGAACTACGGCCGAGCAGTTTATGAATGTCTTCG????TTTTATT-------AAAGGAGCAATAACCAATTTCTT---GTT-CTAT-TGAGC-GGGTTGGTATT-GCTCCTTTA------AT---------ATATATATTTTA----------------TGTTATGAG------T--TATAAGTTTTC-----TTACCCA----TTT---------------------------TAAAATTGGA-------TTTGA------A------------------------TAATGAATACATT----TTTA----------AGCGATGATTGGATGTTGTATTT-------------------------------------------------------------------------------------------------------------------------------------------------------------------------------------TGAGTTAGTGAGTGTAA------TTTGAATCAT------------------------------TTTCAAGT----------------ATAGATAGGGGCGGATGTAGCCAAG????CTACTAATTTA?CATCTTTTTT-TGTTAAC-GGTTCAAA-AAAAATTGGGTCTCT-TCCTCATTGACTCT-TCTTTCACAAAGGTATCCGAGCATAAAAGTTTTTCTCT-----------------------TATCACAAGTCTT-----GTGAT-GTATG-ATGTAAATG-ATACATGAGCAGCT----GCAAGGAGTACTCTTACTCAT-----TTAAATGATTCCCAATACATATCATTACTCTTAC-TAAGA---ACATACAAAGTCTTCTTTTCAAGCTACAGGAAATTCCGGGGCCTAGATAAGATTTTGTCATACCCTTTACGCCTTTTTAATTGACATAGACCCCTATTTTCTACTAAAATGCGTAGCTGATGCGTAGGGAATGGTCGGGATAGCTCAGTTGGTAGAGCAGAGGACTGAAAATCCTCGTG??C
>T407
???????????????????????????????????????????????????????????????????????????????????????????????????????????????????????????????????????????????????????????????????????????????????????????????????????????????????????????????????????????????????????????????????????????????????????????????????????????????????????????????????????????????????????????????????????????????????????????????????????????????????????????????????????????????????????????????????????????????????????????????????????????????????????????????????????????????????????????????TT?ATT-------AAAGGAGCAATAACCAATTTCTT---GTT-CTAT-TGAGC-GGGTTGGTATT-GCTCCTTTA------AT---------ATATA--------------------------------------T--TTTAAGTTTTC-----TTACCCA----TTT---------------------------TAAAATTGGA-------TTTGA------A------------------------TAATGAATACATT----TTTA----------AGTGATGATTGGATGTTGTATTT-------------------------------------------------------------------------------------------------------------------------------------------------------------------------------------TGAGTTAGTGAGTGTAA------TTTGAATCAT------------------------------TTTCAAGTCAG---------GAACATAGATAGGGGCGGATGTAGCCAAG?????????????????????????????????????????????????????????????????????????????????????????????????????????????????????????????????????????????????????????????????????????????????????????????????????????????????????????????????????????????????????????????????????????????????????????????????????????????????????????????????????????????????????????????????????????????????????????????????????????????????????????????????????????????????????????????
>T223
????????????????????????????????????????????????????????????????????????????????????????????????????????????????????????????????????????????????????????????????????????????????????????????????????????????????????????????????????????????????????????????????????????????????????????????????????????????????????????????????????????????????????????????????????????????????????????????????????????????????????????????????????????????????????????????????????????????????????????????????????????????????????????????????????????????????????????????????????????????AAAGGAGCAATAACCAATTTCTT---GTT-CTAT-TGAGC-GGGTTGGTATT-GCTCCTTTA------AT--------AATATA---TAT?----TT-AT--------GTTATGAG------T--TATAAGTTTTC-----TTACCCA----TTT---------------------------TAAAATTGGA-------TTTGA------A------------------------TAATGAATACATT----TTTA----------AGGGATGATTGGATGTTGTATTT-------------------------------------------------------------------------------------------------------------------------------------------------------------------------------------TGAGTTAGTGAGTGTAA------TTTGAATCAT------------------------------TTTCAAGTCAG---------GAACATAGATAGGGGCGGATGTAGCCAAGTG???????????????????????????????C-GGTTCAAAT--AAATTGGGTCTCT-TCTTCATTGACTCT-TCTTTCACAAAGGTATCCGAGCAGAAAAGTTTTTCTCT-----------------------TATCACAAGTCTT-----GTGAT-GTATG-ATGTAAATG-ATACATGAGCAGCT----GCAAGGAGTACTCTTACTCAT-----TTAAATGATTCCCAATACATATCATTACTCTTAC-TAAGA---ACATACAAAGTCTTCTTTTCAAGCTACAGGAAATTCCGGGGCCTAGATAAGATTTTGTCATACCCTTTACGCCTTTTTAATTGACATAGACCCCTATTTTCTAGTAAAATGAGTAGCTGATGCGTAGGGAATGGTCGGGATAGCTCAGTTGGTAGAGCAGAGGACTGAAAATCCTCGTGTCA
>T160
??????????????????????????????????????????????????????????????????????????????????????????????????????????????????????????????????????????????????????????????????????????????????????????????????????????????????????????????????????????????????????????????????????????????????????????????????????????????????????????????????????????????????????????????????????????????????????????????????????????????????????????????????????????????????????????????????????????????????????????????????????????????????????????????????????????????????????????????TTTTATT-------AAAGGAGCAATAACCAATTTCTT---GTT-CTAT-TGAGC-GGGTTGGTATT-GCTCCTTTA------AT---------ATATA---TTTA----------------TGTTATGAG------T--TATAAGTTTTC-----TTACCCA----TTT---------------------------TCAAATTGGA-------TTTGA------A------------------------TAATGAATACATT----TTTA----------AGTGAT?ATTGGATGTTGTATTT-------------------------------------------------------------------------------------------------------------------------------------------------------------------------------------TGAGTTAGTGAGTGTAA------TTTGAATCAT------------------------------TTTCAAGTCAG---------GAACATAGATAGGGGCGGATGTAGCCAAGTG??????????????????????TT-TGTTAAC-GGTTCAAA--AAAATTGGGTCTCT-TCTTCATTGACTCT-TCTTTCACAAAGGTATCCGAGCATAAAAGTTTTTCTCT-----------------------TATCACAAGTCTT-----GTGAT-GTATG-ATGTAAATG-ATACATGAGCAGCT----GCAAGGAGTACTCTTACTCAT-----TTAAATGATTCCCAATACATATCATTACTCTTAC-TAAGA---ACATACAAAGTCTTCTTTTCAAGCTACAGGAAATTCCGGGGCCTAGATAAGATTTTGTCATACCCTTTACGCCTTTTTAATTGACATAGACCCCTATTTTCTAGTAAAATGAGTAGCTGATGCGTAGGGAATGGTCGGGATAGCTCAGTTGGTAGAGCAGAGGACTGAAAATCCTCGTGTCA
>T221
???????????????????????????????????????????????????????????????????????????????????????????????????????????????????????????????????????????????????????????????????????????????????????????????????????????????????????????????????????????????????????????????????????????????????????????????????????????????????????????????????????????????????????????????????????????????????????????????????????????????????????????????????????????????????????????????????????????????????????????????????????????????????????????????????????????????????????????????????TT-------AAAGGAGCAATAACCAATTTCTT---GTT-CTAT-TGAGCAGGGTTGGTATT-GCTCCTTTA------AT---------ATATA---TATT------------------TTTTATG------T--TATGAGTTTTC-----TTACCCA----TTT---------------------------TAAAATTGGA-------TTTGA------A------------------------TAATGAATACATT----TTTA----------AGTGATGATTGGATGTTGTATTT-------------------------------------------------------------------------------------------------------------------------------------------------------------------------------------TGAGTTAGTGAGTGTAA------TTTGAATCAT------------------------------TTTCAAGTCAG---------GAACATAGATAGGGGCGGATGTAGCCAAGTG????????????ATCATCTTTTTT-TGTTAAC-GGTTCAAA-AAAATTAGGGTCTCT-TCTTCATTGACTCT-TCTTTCACAAAGGTATCCGAGCATAAAAGTTTTTCTCT-----------------------TATCACAAGTCTT-----GTGAT-GTATG-ATG?AAATG-ATACATGAGCAGCT----GCAAGGAGTACTCTTACTCAT-----TTAAATGATTCCCAATACATATCATTACTCTTAC-TAAGA---ACATACAAAGTCTTCTTTTCAAGCTACAGGAAATTCCGGGGCCTAGATAAGATTTTGTCATACCCTTTACGCCTTTTTAATTGACATAGACCCCTATTTTCTAGTAAAATGAGTAGCTGATGCGTAGGGAATGGTCGGGATAGCTCAGTTGGTAGAGCAGAGGACTGAAAATCCTCGTGTCA
>T225
???????????????????????????????????????????????????????????????????????????????????????????????????????????????????????????????????????????????????????????????????????????????????????????????????????????????????????????????????????????????????????????????????????????????????????????????????????????????????????????????????????????????????????????????????????????????????????????????????????????????????????????????????????????????????????????????????????????????????????????????????????????????????????????????????????????????????????????????????????????????????CAATAACCAATTTCTT---GTT-CTAT-TGAGC-GGGTTGGTATT-GCTCCTTTA------AT---------ATATA---TTTA----------------TGTTATGAG------?--TATAAGTTTTC-----TTACCCA----TTT---------------------------TAAAATTGGA-------TTTGA------A------------------------TAATAAATACATT----TTTA----------AGTGATGATTGGATGTTGTATTT-------------------------------------------------------------------------------------------------------------------------------------------------------------------------------------TGAGTTAGTGAGTGTAA------TTTGAATCAT------------------------------TTTCAAGTCAG---------GAACATAGATAGGGGCGGATGTAGCCAAGTG???????????????????????????TTAAC-GGTTCAAA--AAAATTGGGTCTCTATCTTCATTGACTCT-TCTTTCACAAAGGTATCCGAGCATAAAAGTTTTTCTCT-----------------------TATCACAAGTCTT-----GTGAT-GTATG-ATGTAAATG-ATACATGAGCAGCT----GCAAGGAGTACTCTTACTCAT-----TTAAATGATTCCCAATACATATCATTACTCTTAC-TAAGA---ACATACAAAGTCTTCTTTTCAAGCTACAGGAAATTCCGGGGCCTAGATAAGATTTTGTCATACCCTTTACGCCTTTTTAATTGACATAGACCCCTATTTTCTAGTAAAATGAGTAGCTGATGCGTAGGGAATGGTCGGGATAGCTCAGTTGGTAGAGCAGAGGACTGAAAATCCTCGTGTCA
>T191
??????????????????????????????????????????????????????????????????????????????????????????????????????????????????????????????????????????????????????????????????????????????????????????????????????????????????????????????????????????????????????????????????????????????????????????????????????????????????????????????????????????????????????????????????????????????????????????????????????????????????????????????????????????????????????????????????????????????????????????????????????????????????????????????????????????????????????????????????????????????????????????????????????ATG-TTAT--GAGT-------------------------------------------------------------------------------------TATAAGTTTTC-----TTACCCA----TTT---------------------------TAAAATTGGA-------TTTGA------A------------------------TAATGAATACATT----TTTA----------AGGGATGATTGGATGTTGTATTT-------------------------------------------------------------------------------------------------------------------------------------------------------------------------------------TGAGTTAGTGAGTGTAA------TTTGAATCAT------------------------------TTTCAAGTCAG---------GAACATAGATAGGGGCGGATGTAGCCAAGTG????????????????????????????????????????????AAATTGGGTCTCT-TCTTCATTGACTCT-TCTTTCACAAAGGTATCCGAGCAGAAAAGTTTTTCTCT-----------------------TATCACAAGTCTT-----GTGAT-GTATG-ATGTAAATG-ATACATGAGCAGCT----GCAAGGAGTACTCTTACTCAT-----TTAAATGATTCCCAATACATATCATTACTCTTAC-TAAGA---ACATACAAAGTCTTCTTTTCAAGCTACAGGAAATTCCGGGGCCTAGATAAGATTTTGTCATACCCTTTACGCCTTTTTAATTGACATAGACCCCTATTTTCTAGTAAAATGAGTAGCTGATGCGTAGGGAATGGTCGGGATAGCTCAGTTGGTAGAGCAGAGGACTGAAAATCCTCGTGTCA
>T155
??????????????????????????????????????????????????????????????????????????????????????????????????????????????????????????????????????????????????????????????????????????????????????????????????????????????????????????????????????????????????????????????????????????????????????????????????????????????????????????????????????????????????????????????????????????????????????????????????????????????????????????????????????????????????????????????????????????????????????????????????????????????????????????????????????????????????????????????TTTTATT-------AAAGGAGCAATAACCAATTTCTT---GTT-CTAT-TGAGC-GGGTTGGTATT-GCTCCTTTA------AT---------ATATATATTTTA----------------TGTTATGAG------T--TATAAGTTTTC-----TTACCCA----TTT---------------------------TAAAATTGGA-------TTTGA------A------------------------TAATGAATACATT----TTTA----------AGCGATGATTGGATGTTGTATTT-------------------------------------------------------------------------------------------------------------------------------------------------------------------------------------TGAGTTAGTGAGTGTAA------TTTGAATCAT------------------------------TTTCGAGT----------------ATAGATAGGGGCGGATGTAGCCAAGTG??????????????????????????????????GTTCAAA-AAAAATTGGGTCTCT-TCCTCATTGACTCT-TCTTTCACAAAGGTATCCGAGCATAAAAGTTTTTCTCT-----------------------TATCACAAGTCTT-----GTGAT-GTATG-ATGTAAATG-ATACATGAGCAGCT----GCAAGGAGTACTCTTACTCAT-----TTAAATGATTCCCAATACATATCATTACTCTTAC-TAAGA---ACATACAAAGTCTTCTTTTCAAGCTACAGGAAATTCCGGGGCCTAGATAAGATTTTGTCATACCCTTTACGCCTTTTTAATTGACATAGACCCCTATTTTCTACTAAAATGAGTAGCTGATGCGTAGGGAATGGTCGGGATAGCTCAGTTGGTAGAGCAGAGGACTGAAAATCCTCGTGT??
>T154
??????????????????????????????????????????????????????????????????????????????????????????????????????????????????????????????????????????????????????????????????????????????????????????????????????????????????????????????????????????????????????????????????????????????????????????????????????????????????????????????????????????????????????????????????????????????????????????????????????????????????????????????????????????????????????????????????????????????????????????????????????????????????????????????????????????????????????????????TTTTATT-------AAAGGAGCAATAACCAATTTCTT---GTT-CTAT-TGAGC-GGGTTGGTATT-GCTCCTTTA------AT---------ATATA---TTTA----------------TGTTATGAG------T--TATAAGTTTTC-----TTACCCA----TTT---------------------------TAAAATTGGA-------TTTGA------A------------------------TAATGAATACATT----TTTA----------AGTGATGATTGGATGTTGTATTT-------------------------------------------------------------------------------------------------------------------------------------------------------------------------------------TGAGTTAGTGAGTGTAA------TTTGAATCAT------------------------------TTTCAAGTCAG---------GAACATAGATAGGGGCGGATGTAGCCAAGTG???????????????????????????????????????????????TTGGGTCTCT-TCTT??TT?ACTCTATCTTTCACAAAGGTATCCGAGCATAAAAGTTTTTCTCT-----------------------TATCACAAGTCTT-----GTGAT-GTATG-ATGTAAATG-ATACATGAGCAGCT----GCAAGGAGTACTCTTACTCAT-----TTAAATGATTCCCAATACATATCATTACTCTTAC-TAAGA---ACATACAAAGTCTTCTTTTCAAGCTACAGGAAATTCCGGGGCCTAGATAAGATTTTGGCATACCCTTTACGCCTTTTTAATTGACATAGACCCCTATTTTCTAGTAAAATGAGTAGCTGATGCGTAGGGAATGGTCGGGATAGCTCAGTTGGTAGAGCAGAGGACTGAAAATCCTCGTGTCA
>T217
????????????????????????????????????????????????????????????????????????????????????????????????????????????????????????????????????????????????????????????????????????????????????????????????????????????????????????????????????????????????????????????????????????????????????????????????????????????????????????????????????????????????????????????????????????????????????????????????????????????????????????????????????????????????????????????????????????????????????????????????????????????????????????????????????????????????????????????????????T-------AAAGGAGCAATAACCAATTTCTT---GTT-CTAT-TGAGC-GGGTTGGTATT-GCTCCTTTA------AT---------ATATA---TTTA-------------------------------T--TATAAGTTTTC-----TTACCCA----TTTTAAAAATTT------------------TAAAATTGGA-------TTTGA------A-----------------------------------------TTTG---------------------GATGTTGTATTT-------------------------------------------------------------------------------------------------------------------------------------------------------------------------------------TGAGTTAGTGAGTGTAA------TTTGAATCAT------------------------------TTTCAAGTCAG---------GAACATAGATAGGGGCGGATGTAGCCAAGTG??????CTAATTATCATCTTTTTT-TGTTAAC-GGTTCAAA--AAAATTGGGTCTCT-TCTTCATTGACTCT-TCTTTCACAAAGGTATCCGAGCATAAAAGTTTTTCTCT-----------------------TATCACAAGTCTT-----GTGAT-GTATG-ATGTAAATG-ATACATGAGCAGCT----GCAAGGAGTACTCTTACTCAT-----TTAAATGATTCCCAATACATATCATTACTCTTAC-TAAGA---ACATACAAAGTCTTCTTTTCAAGCTACAGGAAATTCCGGGGCCTAGATAAGATTTTGTCATACCCTTTACGCCTTTTTAATTGACATAGACCCCTATTTTCTACTAAAATGAGTAGCTGATGCGTAGGGAATGGTCGGGATAGCTCAGTTGGTAGAGCAGAGGACTGAAAATCCTCGTGTCA
>T220
??????????????????????????????????????????????????????????????????????????????????????????????????????????????????????????????????????????????????????????????????????????????????????????????????????????????????????????????????????????????????????????????????????????????????????????????????????????????????????????????????????????????????????????????????????????????????????????????????????????????????????????????????????????????????????????????????????????????????????????????????????????????????????????????????????????????????????????????TTTTATT-------AAAGGAGCAATAACCAATTTCTT---GTT-CTAT-TGAGC-GGGTTGGTATT-GCTCCTTTA------AT---------ATATA---TTTA----------------TGTTATGAG------T--TATAAGTTTTC-----TTACCCA----TTT---------------------------TAAAATTGGA-------TTTGA------A------------------------TAATAAATACATT----TTTA----------AGTGATGATTGGATGTTGTATTT-------------------------------------------------------------------------------------------------------------------------------------------------------------------------------------TGAGTTAGTGAGTGTAA------TTTGAATCAT------------------------------TTTCAAGTCAG---------GAACATAGATAGGGGCGGATGTAGCCAAG?????????????TATCATCTTTTTT-TGTTAACGGATTCAAA--AAAATTGGGTCTCT-TCTTCATTGACTCT-TCTTTCACAAAGGTATCCGAGCATAAAAGTTTTTCTCT-----------------------TATCACAAGTCTT-----GTGAT-GTATG-ATGTAAATG-ATACATGAGCAGCT----GCAAGGAGTACTCTTACTCAT-----TTAAATGATTCCCAATACATATCATTACTCTTAC-TAAGA---ACATACAAAGTCTTCTTTTCAAGCTACAGGAAATTCCGGGGCCTAGATAAGATTTTGTCATACCCTTTACGCCTTTTTAATTGACATAGACCCCTATTTTCTAGTAAAATGAGTAGCTGATGCGTAGGGAATGGTCGGGATAGCTCAGTTGGTAGAGCAGAGGACTGAAAATCCTCGTGTCA
>T175
??????????????????????????????????????????????????????????????????????????????????????????????????????????????????????????????????????????????????????????????????????????????????????????????????????????????????????????????????????????????????????????????????????????????????????????????????????????????????????????????????????????????????????????????????????????????????????????????????????????????????????????????????????????????????????????????????????????????????????????????????????????????????????????????????????????????????????????????TTAAATTG------AAAGGAGCAATAACCAATTTCTT---GTT-CTATATGAGC-GGGTTGGTATT-GCTCCCTTC------A----------ATTTAAAATTTG---------------ATGTTATCAGTTATAAT--TATAAGTTTTC-----TTCCCCA----TTTTTTGAATTATTAT--------------TCATATTTTA--------TTAA--------------------------------AAAAAATCCAGTTTTATTTA----------AGTGATGA------AGTGTAATT-------------------------------------------------------------------------------------------------------------------------------------------------------------------------------------------------TTTAA--TTTTTTGGAATCCT------------------------------TTTCAAGTAAA---------GAAC----ATAGGGGCGGATGTAGCCAAGTG???????????????????????????????????????????????????????????????????????????????????????????????????????????????????????????????????????????????????????????????????????????????????????????????????????????????????????????????????????????????????????????????????????????????????????????????????????????????????????????????????????????????????????????????????????????????????????????????????????????????????????????????????????????????????????????
>T219
??????????????????????????????????????????????????????????????????????????????????????????????????????????????????????????????????????????????????????????????????????????????????????????????????????????????????????????????????????????????????????????????????????????????????????????????????????????????????????????????????????????????????????????????????????????????????????????????????????????????????????????????????????????????????????????????????????????????????????????????????????????????????????????????????????????????????????????????TTGATTT-------AAAGGAGCAATAACCAATTTCTT---GTT-CTATATGAGT-GGGTTGGTATT-GCTCCTTTAAATTT------------GTATAAATTTTT-------ATGTTATGAGGTTATGAG------T--TAGAAGTTTTC-----TTCCCTA----TTTTTTGAATTATTATTCATATTTTATTAATAAAATAAAA-------TATGA------A-------------------ATTAATAAAAATCCAGTTTAGTTTTA----------AGTGATGA------ACTGTAATT-------------------------------------------------------------------------------------------------------------------------------------------------------------------------------------------------TTTAA--ATTTTTTGAATACT------------------------------TTTCAAGTAAG---------GAAC----ATAGGGGCGGATGTAGCCAAGTG???????????????????????????????????????????????????????????????????????????????????????????????????????????????????????????????????????????????????????????????????????????????????????????????????????????????????????????????????????????????????????????????????????????????????????????????????????????????????????????????????????????????????????????????????????????????????????????????????????????????????????????????????????????????????????????
>T166
??????????????????????????????????????????????????????????????????????????????????????????????????????????????????????????????????????????????????????????????????????????????????????????????????????????????????????????????????????????????????????????????????????????????????????????????????????????????????????????????????????????????????????????????????????????????????????????????????????????????????????????????????????????????????????????????????????????????????????????????????????????????????????????????????????????????????????????????TTGATTT-------AAAGGAGCAATAACCAATTTCTT---GTT-CTATATGAGT-GGGTTGGTATT-GCTCCTTTAAATTT-GT---------ATAAA---TTTG--------------TATGTTATGAG------T--TAGAAGTTTTC-----TTCCCCATTTTTTTTTTTAATTATTATTCATGTTTTATTAATAAAATATGA------AATTAA-------------------------------TAAAAATCCAGTTTAGTTTTA----------AGTGATGA------ACTGTAATT-------------------------------------------------------------------------------------------------------------------------------------------------------------------------------------TT----------TAAAATTTTTTTTTGAATACT------------------------------TTTCAAGTAAG---------GAAC----ATAGGGGCGGATGTAGCCAAGTG???????????????????????????????????????????????????????????????????????????????????????????????????????????????????????????????????????????????????????????????????????????????????????????????????????????????????????????????????????????????????????????????????????????????????????????????????????????????????????????????????????????????????????????????????????????????????????????????????????????????????????????????????????????????????????????
>T181
??????????????????????????????????????????????????????????????????????????????????????????????????????????????????????????????????????????????????????????????????????????????????????????????????????????????????????????????????????????????????????????????????????????????????????????????????????????????????????????????????????????????????????????????????????????????????????????????????????????????????????????????????????????????????????????????????????????????????????????????????????????????????????????????????????????????????????????????TTCAATTT------AAAGGAGCAATAACCAATTTCTT---GTT-CTAT-TGAGC-GAGTTGGTATT-GCTCCTTTAA-----ATTGATATTCTATAT----TTTA----------------TGTTATGTG------T--TATGAGTTTTC-----TTCCCCA----TTT---------------------------TAAAATATGAATAAGAATTCAT------A-------GTTTATTAATTTTATTAATACAAACCCATTTTTATTTA----------AGTGATGA------AGTGTAATT-------------------------------------------------------------------------------------------------------------------------------------------------------------------------------------------------TGTCA--TTTTTTTGAATTAT------------------------------TTTCAAGTAAG---------GAAC----ATAGGGGCGGATGTAGCCAAGTG???????????????????????????????????????????????????????????????????????????????????????????????????????????????????????????????????????????????????????????????????????????????????????????????????????????????????????????????????????????????????????????????????????????????????????????????????????????????????????????????????????????????????????????????????????????????????????????????????????????????????????????????????????????????????????????
>T152
??????????????????????????????????????????????????????????????????????????????????????????????????????????????????????????????????????????????????????????????????????????????????????????????????????????????????????????????????????????????????????????????????????????????????????????????????????????????????????????????????????????????????????????????????????????????????????????????????????????????????????????????????????????????????????????????????????????????????????????????????????????????????????????????????????????????????????????????TTCAATTT------AAAGGAGCAATAACCAATTTCTT---GTT-CTAT-TGAGC-GGGTTGGTATT-GCTCCTTTAA-----ATTGATATTCTATAT----TTTA----------------TGTTATGTG------T--TATGAGTTTTC-----TTCCCCA----TTT---------------------------TAAAATATAACTAAGAATTCAT------A-------GTTTATTAATTTTCTTAAGAAAAATCCATT----TTTA----------AGTGATGA------AGTGTAATT-------------------------------------------------------------------------------------------------------------------------------------------------------------------------------------------------TGTAA--TTTTTTTGAATTAT------------------------------TTTCGAGTAAG---------GAAC----ATAGGGGCGGATGTAGCCAAGTG?????????????????CTTTTTT-TGTTA?CAGGTTCAAATAAAAATTGGGTCTCT-TCTTCATTGACTCT-TCTTTCACAAAGGTATCCGAGCATAAAAGTTTTCCTCTTATTCTCT---------------TATCACAAGTCTT-----GTGAT-GTATG-ATGTAAATG-ATACATGAGCAGCT----GCAAGGAGTACTCTTACTCAT-----TTGAATGATTCCCAATACATATCATTACTCTTAC-TAAGA---ACATACAAAGTCTTCTTTTCAAGCTACAGGAAATTCCGGAGCCTAGATAAGACTTTGTCATACCCTTTACGCCTTTTTAATTGACATAGACCCCTATTTTCGACTAAAATGAGTAGCTGGTGCGTAGGGAATGGTCGGGATAGCTCAGTTGGTAGAGCAGAGGACTGAAAATCCTCGTG???
>T178
??????????????????????????????????????????????????????????????????????????????????????????????????????????????????????????????????????????????????????????????????????????????????????????????????????????????????????????????????????????????????????????????????????????????????????????????????????????????????????????????????????????????????????????????????????????????????????????????????????????????????????????????????????????????????????????????????????????????????????????????????????????????????????????????????????????????????????????????TTCATTT-------AAAGGAGCAATAACCAATTTCTT---GTT-CTAT-TGAGC-GGGTTGGTATT-GCTCCTTAAAATATTCT---------ATAT----TTTA----------------TGTTATGTG------T--TATGAGTTTTC-----TTCCCCA----TTT---------------------------TCAAATATGACTAAGAATTCAT------A-------GTTTATTAATTTTCTTAAGAAAAATCCATT----TTTA----------AGTGATGA--------------------------------------------------------------------------------------------------------------------------------------------------------------------------------------------------------------AGTGTAA--TTTTTTTGAATTAT------------------------------TTTCAAGTAAG---------GAAC----ATAGGGGCGGATGTAGCCAAGT??????????????????????????????????GGTTCAAATAAAAATTGGGTCTCT-TCTTCATTGACTCT-TCTTTCACAAAGGTATCCGAGCATAAAAGTTTTTCTCTTATTCTCT---------------TATCACAAGTCTT-----GTGAT-GTATG-ATGTAAATG-ATACATGAGCAGCT----GCAAGGAGTACTCTTACTCAT-----TTGAATGATTCCCAATACATATCATTACTCTTAC-TAAGA---ACATACAAAGTCTTCTTTTCAAGCTACAGGAAATTCCGGAGCCTAGATAAGACTTTGTCATACCCTTTACGCCTTTTTAATTGACATAGACCCCTATTTTCGACTAAAATGAGTAGCTGGTGCGTAGGGAATGGTCGGGATAGCTCAGTTGGTAGAGCAGAGGACTGAAAATCCTCGTGTC?
>T104
???????????????????????????????????????????????????????????????????????????????????????????????????????????????????????????????????????????????????????????????????????????????????????????????????????????????????????????????????????????????????????????????????????????????????????????????????????????????????????????????????????????????????????????????????????????????????????????????????????????????????????????????????????????????????????????????????????????????????????????????????????????????????????????????????????????????????????????????????????????????????????????????????????????????????????????????????????????????????????????????????????????????????????????????????????????????????????????????????????????????????????????????????????????????????????????????????????????????????????????????????????????????????????????????????????????????????????????????????????????????????????????????????????????????????????????????????????????????????????????????????????????????????????????????????????????????????????????????????????????????????????????????????????????????????????????????????????????????????????????????????????????????????????????????????????????????????????????AATAAAAATTGGGTCTCT-TACTCATTTACTCT-TCTTTCACAAAGGCATCCGAGCAGAAAAGTTTTTCTAT-----------------------TATCACAAGTCTT-----GTGAT-GTATG-ATGTAAATG-ATACATGAGCAGCTTTGAGCAAGGAGTACTCTTACTCAT-----TTGAATGATTCCCAATACATATCATTACTCTTAC-TAAGA---GCATACAAAGTCTTCCTTTCAAGATACAGGAAATTCCGGGGCCTAGATAAGACTTTGTCATACCCTTT-CGCCTTTTTTATTGACATAGACCCCTGTTTTCTAGTAAAATGAGTAGATGATGCGTAGGGAATGGTCGGGATAGCTCAGTTGGTAGAGCAGAGGACTGAAAATCCTC?TGTCA
